# Supplementary material for: Citizen-Centered Mobile Health Apps Collecting Individual-Level Spatial Data for Infectious Disease Management: Scoping Review
Source: JMIR Mhealth Uhealth. 2020 Nov 10;8(11):e22594. doi: 10.2196/22594 (PMC7674146; doi:10.2196/22594)
Supplement: Multimedia Appendix 1 [file mhealth_v8i11e22594_app1.xlsx]

## Sheet: Selection process
Bibliographic information						Inclusion
Year	Author	Title	Journal/Conference	ID (PMID/DOI)		Screening	Full text
2020	Yasaka TM, Lehrich BM, Sahyouni R.	Peer-to-Peer Contact Tracing: A Privacy-Preserving Smartphone Application.	JMIR Public Health Surveill. 2020 Apr 1. doi: 10.2196/18936. [Epub ahead of print]	32240973	PubMed	TRUE	TRUE
2020	Ferretti L, Wymant C, Kendall M, Zhao L, Nurtay A, Abeler-Dörner L, Parker M, Bonsall D, Fraser C.	Quantifying SARS-CoV-2 transmission suggests epidemic control with digital contact tracing.	Science. 2020 Mar 31. pii: eabb6936. doi: 10.1126/science.abb6936. [Epub ahead of print]	32234805	PubMed	TRUE	TRUE
2020	O'Dowd A.	Guidance needed for singlehanded GPs to deal with covid-19 pandemic.	BMJ. 2020 Mar 27;368:m1261. doi: 10.1136/bmj.m1261. No abstract available.	32220929	PubMed	FALSE	FALSE
2020	Younes N, Rivière M, Urbain F, Pons R, Hanslik T, Rossignol L, Chan Chee C, Blanchon T.	Management in primary care at the time of a suicide attempt and its impact on care post-suicide attempt: an observational study in the French GP sentinel surveillance system.	BMC Fam Pract. 2020 Mar 25;21(1):55. doi: 10.1186/s12875-020-01126-9.	32213164	PubMed	FALSE	FALSE
2020	Nicol GE, Piccirillo JF, Mulsant BH, Lenze EJ.	Action at a Distance: Geriatric Research during a Pandemic.	J Am Geriatr Soc. 2020 Mar 24. doi: 10.1111/jgs.16443. [Epub ahead of print]	32207542	PubMed	FALSE	FALSE
2020	Iyengar MS, Pinzon OE, Campbell RR.	Design and development of a mobile-based patient management and information system for infectious disease outbreaks in low resource environments.	Technol Health Care. 2020 Mar 13. doi: 10.3233/THC-192100. [Epub ahead of print]	32200367	PubMed	FALSE	FALSE
2019	Zhang WX, Yuan Y, Tan YZ, Song AH, Shan XW, Yang J.	[Endemic situation of schistosomiasis in surveillance sites of Tianmen City from 2015 to 2018].	Zhongguo Xue Xi Chong Bing Fang Zhi Za Zhi. 2019 Dec 27;32(1):97-99. doi: 10.16250/j.32.1374.2019083. Chinese.	32185937	PubMed	FALSE	FALSE
2020	Ouso DO, Otiende MY, Jeneby MM, Oundo JW, Bargul JL, Miller SE, Wambua L, Villinger J.	Three-gene PCR and high-resolution melting analysis for differentiating vertebrate species mitochondrial DNA for biodiversity research and complementing forensic surveillance.	Sci Rep. 2020 Mar 16;10(1):4741. doi: 10.1038/s41598-020-61600-3.	32179808	PubMed	FALSE	FALSE
2020	Kamel Boulos MN, Geraghty EM.	Geographical tracking and mapping of coronavirus disease COVID-19/severe acute respiratory syndrome coronavirus 2 (SARS-CoV-2) epidemic and associated events around the world: how 21st century GIS technologies are supporting the global fight against outbreaks and epidemics.	Int J Health Geogr. 2020 Mar 11;19(1):8. doi: 10.1186/s12942-020-00202-8.	32160889	PubMed	TRUE	FALSE
2020	Pletcher MJ, Fontil V, Carton T, Shaw KM, Smith M, Choi S, Todd J, Chamberlain AM, O'Brien EC, Faulkner M, Maeztu C, Wozniak G, Rakotz M, Shay CM, Cooper-DeHoff RM.	The PCORnet Blood Pressure Control Laboratory: A Platform for Surveillance and Efficient Trials.	Circ Cardiovasc Qual Outcomes. 2020 Mar;13(3):e006115. doi: 10.1161/CIRCOUTCOMES.119.006115. Epub 2020 Mar 6.	32142371	PubMed	FALSE	FALSE
2020	Lin DW, Zheng Y, McKenney JK, Brown MD, Lu R, Crager M, Boyer H, Tretiakova M, Brooks JD, Dash A, Fabrizio MD, Gleave ME, Kolb S, Liss M, Morgan TM, Thompson IM, Wagner AA, Tsiatis A, Pingitore A, Nelson PS, Newcomb LF.	17-Gene Genomic Prostate Score Test Results in the Canary Prostate Active Surveillance Study (PASS) Cohort.	J Clin Oncol. 2020 Mar 4:JCO1902267. doi: 10.1200/JCO.19.02267. [Epub ahead of print]	32130059	PubMed	FALSE	FALSE
2020	Zhang C, Zhan Q, Wang Q, Wu H, He T, An Y.	Autonomous Dam Surveillance Robot System Based on Multi-Sensor Fusion.	Sensors (Basel). 2020 Feb 17;20(4). pii: E1097. doi: 10.3390/s20041097.	32079361	PubMed	FALSE	FALSE
2019	Zhang JF, Li W, Feng Y, Yao YY, Wang XY, Xiong CR, Liu L, Yang K.	[Endemic situation of schistosomiasis in national surveillance sites of Jiangsu Province from 2011 to 2018].	Zhongguo Xue Xi Chong Bing Fang Zhi Za Zhi. 2019 Nov 14;31(6):599-602. doi: 10.16250/j.32.1374.2019164. Chinese.	32064802	PubMed	FALSE	FALSE
2020	Moreau JT, Hankinson TC, Baillet S, Dudley RWR.	Individual-patient prediction of meningioma malignancy and survival using the Surveillance, Epidemiology, and End Results database.	NPJ Digit Med. 2020 Jan 30;3:12. doi: 10.1038/s41746-020-0219-5. eCollection 2020.	32025573	PubMed	FALSE	FALSE
2020	Rambo-Martin BL, Keller MW, Wilson MM, Nolting JM, Anderson TK, Vincent AL, Bagal UR, Jang Y, Neuhaus EB, Davis CT, Bowman AS, Wentworth DE, Barnes JR.	Influenza A Virus Field Surveillance at a Swine-Human Interface.	mSphere. 2020 Feb 5;5(1). pii: e00822-19. doi: 10.1128/mSphere.00822-19.	32024713	PubMed	FALSE	FALSE
2020	Mohan V, Kumar M S, Kumar CPG, Yuvaraj J, Krishnan A, Amarchand R, Prabu R.	Using global positioning system technology and Google My Maps in follow-up studies-An experience from influenza surveillance study, Chennai, India.	Spat Spatiotemporal Epidemiol. 2020 Feb;32:100321. doi: 10.1016/j.sste.2019.100321. Epub 2019 Dec 18.	32007286	PubMed	FALSE	FALSE
2020	van der Zwaluw K, Witteveen S, Wielders L, van Santen M, Landman F, de Haan A, Schouls LM, Bosch T; Dutch CPE surveillance Study Group..	Molecular characteristics of carbapenemase-producing Enterobacterales in the Netherlands; results of the 2014-2018 national laboratory surveillance.	Clin Microbiol Infect. 2020 Feb 5. pii: S1198-743X(20)30052-5. doi: 10.1016/j.cmi.2020.01.027. [Epub ahead of print]	32006688	PubMed	FALSE	FALSE
2020	Martin DW, Sloan ML, Gleason BL, de Wit L, Vandi MA, Kargbo DK, Clemens N, Kamara A, Njuguna C, Sesay S, Singh T.	Implementing Nationwide Facility-based Electronic Disease Surveillance in Sierra Leone: Lessons Learned.	Health Secur. 2020 Jan;18(S1):S72-S80. doi: 10.1089/hs.2019.0081.	32004124	PubMed	FALSE	FALSE
2020	Sloan ML, Gleason BL, Squire JS, Koroma FF, Sogbeh SA, Park MJ.	Cost Analysis of Health Facility Electronic Integrated Disease Surveillance and Response in One District in Sierra Leone.	Health Secur. 2020 Jan;18(S1):S64-S71. doi: 10.1089/hs.2019.0082.	32004122	PubMed	FALSE	FALSE
2020	Sia CM, Greig DR, Day M, Hartman H, Painset A, Doumith M, Meunier D, Jenkins C, Chattaway MA, Hopkins KL, Woodford N, Godbole G, Dallman TJ.	The characterization of mobile colistin resistance (mcr) genes among 33â€¯000 Salmonella enterica genomes from routine public health surveillance in England.	Microb Genom. 2020 Feb;6(2). doi: 10.1099/mgen.0.000331. Epub 2020 Jan 31.	32003708	PubMed	FALSE	FALSE
2019	Amanah A, Apriyanto DR, Fitriani H.	Isolation of Surveillance Pathogenic Fungal Microbial Contaminant on Mobile Phone.	Open Access Maced J Med Sci. 2019 Oct 14;7(20):3393-3396. doi: 10.3889/oamjms.2019.685. eCollection 2019 Oct 30.	32002059	PubMed	FALSE	FALSE
2020	Nair S, Day M, Godbole G, Saluja T, Langridge GC, Dallman TJ, Chattaway M.	Genomic surveillance detects Salmonella enterica serovar Paratyphi A harbouring blaCTX-M-15 from a traveller returning from Bangladesh.	PLoS One. 2020 Jan 30;15(1):e0228250. doi: 10.1371/journal.pone.0228250. eCollection 2020.	32000262	PubMed	FALSE	FALSE
2020	Hsu YP, Li NS, Chen YT, Pang HH, Wei KC, Yang HW.	A serological point-of-care test for Zika virus detection and infection surveillance using an enzyme-free vial immunosensor with a smartphone.	Biosens Bioelectron. 2020 Mar 1;151:111960. doi: 10.1016/j.bios.2019.111960. Epub 2019 Dec 24.	31999574	PubMed	FALSE	FALSE
2020	Kwan TH, Wong NS, Lui GCY, Chan KCW, Tsang OTY, Leung WS, Ho KM, Lee MP, Lam W, Chan SN, Chan DPC, Lee SS.	Incorporation of information diffusion model for enhancing analyses in HIV molecular surveillance.	Emerg Microbes Infect. 2020 Jan 30;9(1):256-262. doi: 10.1080/22221751.2020.1718554. eCollection 2020.	31997717	PubMed	FALSE	FALSE
2020	Kadam R, White W, Banks N, Katz Z, Dittrich S, Kelly-Cirino C.	Target Product Profile for a mobile app to read rapid diagnostic tests to strengthen infectious disease surveillance.	PLoS One. 2020 Jan 29;15(1):e0228311. doi: 10.1371/journal.pone.0228311. eCollection 2020.	31995628	PubMed	FALSE	FALSE
2020	Roger VL, Sidney S, Fairchild AL, Howard VJ, Labarthe DR, Shay CM, Tiner AC, Whitsel LP, Rosamond WD; American Heart Association Advocacy Coordinating Committee..	Recommendations for Cardiovascular Health and Disease Surveillance for 2030 and Beyond: A Policy Statement From the American Heart Association.	Circulation. 2020 Mar 3;141(9):e104-e119. doi: 10.1161/CIR.0000000000000756. Epub 2020 Jan 29.	31992050	PubMed	FALSE	FALSE
2020	Ackley SF, Pilewski S, Petrovic VS, Worden L, Murray E, Porco TC.	Assessing the utility of a smart thermometer and mobile application as a surveillance tool for influenza and influenza-like illness.	Health Informatics J. 2020 Jan 23:1460458219897152. doi: 10.1177/1460458219897152. [Epub ahead of print]	31969046	PubMed	TRUE	TRUE
2020	Voelker R.	App Enables Sharing Off-label Treatments for Infectious Diseases.	JAMA. 2020 Jan 21;323(3):210. doi: 10.1001/jama.2019.21735. No abstract available.	31961403	PubMed	FALSE	FALSE
2020	Silenou BC, Tom-Aba D, Adeoye O, Arinze CC, Oyiri F, Suleman AK, Yinka-Ogunleye A, Dörrbecker J, Ihekweazu C, Krause G.	Use of Surveillance Outbreak Response Management and Analysis System for Human Monkeypox Outbreak, Nigeria, 2017-2019.	Emerg Infect Dis. 2020 Feb;26(2):345-349. doi: 10.3201/eid2602.191139.	31961314	PubMed	TRUE	FALSE
2020	Hyde ET, Omura JD, Fulton JE, Weldy A, Carlson SA.	Physical Activity Surveillance Using Wearable Activity Monitors: Are US Adults Willing to Share Their Data?	Am J Health Promot. 2020 Jan 20:890117119900587. doi: 10.1177/0890117119900587. [Epub ahead of print]	31957481	PubMed	FALSE	FALSE
2020	Abebe Tadesse G, Javed H, Thanh NLN, Ha Thai HD, Le Van T, Thwaites L, Clifton D, Zhu T.	Multi-modal Diagnosis of Infectious Diseases in the Developing World.	IEEE J Biomed Health Inform. 2020 Jan 9. doi: 10.1109/JBHI.2019.2959839. [Epub ahead of print]	31944967	PubMed	FALSE	FALSE
2019	Srinivasan S, Ramadi KB, Ippolito A, Atun R.	Democratizing innovation through grass-roots entrepreneurship: lessons from efforts to address the opioid epidemic in the United States.	BMJ Glob Health. 2019 Dec 29;4(6):e002079. doi: 10.1136/bmjgh-2019-002079. eCollection 2019. Review.	31908877	PubMed	FALSE	FALSE
2019	Sanguinetti M, Seme K, Poljak M.	Mobile microbiology: an evolving concept in diagnosis of infectious diseases.	Clin Microbiol Infect. 2019 Dec 31. pii: S1198-743X(19)30673-1. doi: 10.1016/j.cmi.2019.12.016. [Epub ahead of print] No abstract available.	31899335	PubMed	FALSE	FALSE
2019	Schäfer E, Malecki M, Tellez-Castillo CJ, Pfennigwerth N, Marlinghaus L, Higgins PG, Mattner F, Wendel AF.	Molecular surveillance of carbapenemase-producing Pseudomonas aeruginosa at three medical centres in Cologne, Germany.	Antimicrob Resist Infect Control. 2019 Dec 30;8:208. doi: 10.1186/s13756-019-0665-5. eCollection 2019.	31893042	PubMed	FALSE	FALSE
2020	Farouque AS, Walker R, Erbas B.	Thunderstorm asthma epidemic - management challenges experienced by general practice clinics.	J Asthma. 2020 Jan 3:1-7. doi: 10.1080/02770903.2019.1708097. [Epub ahead of print]	31860370	PubMed	FALSE	FALSE
2019	Saliba-Gustafsson EA, Dunberger Hampton A, Zarb P, Orsini N, Borg MA, StÃ¥lsby Lundborg C.	åociated with antibiotic prescribing in patients with acute respiratory tract complaints in Malta: a 1-year repeated cross-sectional surveillance study.	BMJ Open. 2019 Dec 18;9(12):e032704. doi: 10.1136/bmjopen-2019-032704.	31857311	PubMed	FALSE	FALSE
2020	Fortier MA, Yang S, Phan MT, Tomaszewski DM, Jenkins BN, Kain ZN.	Children's cancer pain in a world of the opioid epidemic: Challenges and opportunities.	Pediatr Blood Cancer. 2020 Apr;67(4):e28124. doi: 10.1002/pbc.28124. Epub 2019 Dec 18.	31850674	PubMed	FALSE	FALSE
2020	Braz Sousa L, Fricker SR, Doherty SS, Webb CE, Baldock KL, Williams CR.	Citizen science and smartphone e-entomology enables low-cost upscaling of mosquito surveillance.	Sci Total Environ. 2020 Feb 20;704:135349. doi: 10.1016/j.scitotenv.2019.135349. Epub 2019 Dec 5.	31837870	PubMed	FALSE	FALSE
2019	Becker DJ, Crowley DE, Washburne AD, Plowright RK.	Temporal and spatial limitations in global surveillance for bat filoviruses and henipaviruses.	Biol Lett. 2019 Dec;15(12):20190423. doi: 10.1098/rsbl.2019.0423. Epub 2019 Dec 11.	31822244	PubMed	FALSE	FALSE
2019	Cheng Q, Gao Y, Ding F, Zheng QL, Wang JF.	[Surveillance and sociological factors of schistosomiasis among mobile populations in Haining City].	Zhongguo Xue Xi Chong Bing Fang Zhi Za Zhi. 2019 Jul 31;31(5):541-542. doi: 10.16250/j.32.1374.2018076. Chinese.	31713390	PubMed	FALSE	FALSE
2019	Bajunirwe F, Akakimpa D, Tumwebaze FP, Abongomera G, Mugyenyi PN, Kityo CM.	Persistence of traditional and emergence of new structural drivers and factors for the HIV epidemic in rural Uganda; A qualitative study.	PLoS One. 2019 Nov 6;14(11):e0211084. doi: 10.1371/journal.pone.0211084. eCollection 2019.	31693660	PubMed	FALSE	FALSE
2019	Lami F, Asi W, Khistawi A, Jawad I.	Syndromic Surveillance of Communicable Diseases in Mobile Clinics During the Arbaeenia Mass Gathering in Wassit Governorate, Iraq, in 2014: Cross-Sectional Study.	JMIR Public Health Surveill. 2019 Oct 7;5(4):e10920. doi: 10.2196/10920.	31593544	PubMed	FALSE	FALSE
2020	Heijne JCM, van Aar F, Meijer S, de Graaf H, van Benthem BHB.	Placing sexually transmitted infection surveillance data in perspective by using national probability sample surveys.	Eur J Public Health. 2020 Feb 1;30(1):124-131. doi: 10.1093/eurpub/ckz157.	31566679	PubMed	FALSE	FALSE
2019	Blanchard KR, Kalyanasundaram A, Henry C, Commons KA, Brym MZ, Skinner K, Surles JG, Kendall RJ.	Identification of eyeworm (Oxyspirura petrowi) and caecal worm (Aulonocephalus pennula) infection levels in Northern bobwhite quail (Colinus virginianus) of the Rolling Plains, TX using a mobile research laboratory: Implications for regional surveillance.	Biomol Detect Quantif. 2019 Sep 5;17:100092. doi: 10.1016/j.bdq.2019.100092. eCollection 2019 Mar.	31516845	PubMed	FALSE	FALSE
2019	Iwaya LH, Li J, Fischer-Hübner S, Åhlfeldt RM, Martucci LA.	E-Consent for Data Privacy: Consent Management for Mobile Health Technologies in Public Health Surveys and Disease Surveillance.	Stud Health Technol Inform. 2019 Aug 21;264:1223-1227. doi: 10.3233/SHTI190421.	31438120	PubMed	FALSE	FALSE
2019	Radhakrishnan GV, Cook NM, Bueno-Sancho V, Lewis CM, Persoons A, Mitiku AD, Heaton M, Davey PE, Abeyo B, Alemayehu Y, Badebo A, Barnett M, Bryant R, Chatelain J, Chen X, Dong S, Henriksson T, Holdgate S, Justesen AF, Kalous J, Kang Z, Laczny S, et al.	MARPLE, a point-of-care, strain-level disease diagnostics and surveillance tool for complex fungal pathogens.	BMC Biol. 2019 Aug 13;17(1):65. doi: 10.1186/s12915-019-0684-y.	31405370	PubMed	FALSE	FALSE
2019	Randi BA, Miyaji KT, Lara AN, Ibrahim KY, Infante V, Rodrigues CCM, Lopes MH, Sartori AMC.	Low tetanus-diphtheria-acellular pertussis (Tdap) vaccine coverage among healthcare workers in a quaternary university hospital in SÃ£o Paulo, Brazil: need for continuous surveillance and implementation of active strategies.	Braz J Infect Dis. 2019 Jul - Aug;23(4):231-236. doi: 10.1016/j.bjid.2019.06.007. Epub 2019 Jul 26.	31351815	PubMed	FALSE	FALSE
2019	Evans HL; ASSIST Investigators..	Executive Summary of the Assessing Surgical Site Infection Surveillance Technologies (ASSIST) Project.	Surg Infect (Larchmt). 2019 Oct;20(7):527-529. doi: 10.1089/sur.2019.171. Epub 2019 Jul 23.	31335255	PubMed	FALSE	FALSE
2019	MacFarlane M, Rubenstein BL, Saw T, Mekonnen D, Spencer C, Stark L.	Community-based surveillance of unaccompanied and separated children in drought-affected northern Ethiopia.	BMC Int Health Hum Rights. 2019 Jun 10;19(1):19. doi: 10.1186/s12914-019-0203-9.	31182096	PubMed	FALSE	FALSE
2019	Geneviève LD, Martani A, Wangmo T, Paolotti D, Koppeschaar C, KjelsÃ¸ C, Guerrisi C, Hirsch M, Woolley-Meza O, Lukowicz P, Flahault A, Elger BS.	Participatory Disease Surveillance Systems: Ethical Framework.	J Med Internet Res. 2019 May 23;21(5):e12273. doi: 10.2196/12273.	31124466	PubMed	TRUE	FALSE
2019	Kornberg Z, Cooperberg MR, Cowan JE, Chan JM, Shinohara K, Simko JP, Tenggara I, Carroll PR.	A 17-Gene Genomic Prostate Score as a Predictor of Adverse Pathology in Men on Active Surveillance.	J Urol. 2019 Oct;202(4):702-709. doi: 10.1097/JU.0000000000000290. Epub 2019 Sep 6.	31026214	PubMed	FALSE	FALSE
2019	Cedars BE, Washington SL 3rd, Cowan JE, Leapman M, Tenggara I, Chan JM, Cooperberg MR, Carroll PR.	Stability of a 17-Gene Genomic Prostate Score in Serial Testing of Men on Active Surveillance for Early Stage Prostate Cancer.	J Urol. 2019 Oct;202(4):696-701. doi: 10.1097/JU.0000000000000271. Epub 2019 Sep 6.	30958742	PubMed	FALSE	FALSE
2019	Septfons A, Goronflot T, Jaulhac B, Roussel V, De Martino S, Guerreiro S, Launay T, Fournier L, De Valk H, Figoni J, Blanchon T, Couturier E.	Epidemiology of Lyme borreliosis through two surveillance systems: the national Sentinelles GP network and the national hospital discharge database, France, 2005 to 2016.	Euro Surveill. 2019 Mar;24(11). doi: 10.2807/1560-7917.ES.2019.24.11.1800134.	30892181	PubMed	FALSE	FALSE
2019	Young JD, Abdel-Massih R, Herchline T, McCurdy L, Moyer KJ, Scott JD, Wood BR, Siddiqui J.	Infectious Diseases Society of America Position Statement on Telehealth and Telemedicine as Applied to the Practice of Infectious Diseases.	Clin Infect Dis. 2019 Apr 24;68(9):1437-1443. doi: 10.1093/cid/ciy907.	30851042	PubMed	FALSE	FALSE
2019	Desai AN, Ramatowski JW, Lassmann B, Holmes A, Mehtar S, Bearman G.	Global infection prevention gaps, needs, and utilization of educational resources: A cross-sectional assessment by the International Society for Infectious Diseases.	Int J Infect Dis. 2019 May;82:54-60. doi: 10.1016/j.ijid.2019.02.017. Epub 2019 Feb 19.	30794941	PubMed	FALSE	FALSE
2019	Devrim Ä°, Düzgöl M, Kara A, Ã‡aÄŸlar Ä°, Devrim F, Bayram N, Apa H.	Reliability and accuracy of smartphones for paediatric infectious disease consultations for children with rash in the paediatric emergency department.	BMC Pediatr. 2019 Jan 31;19(1):40. doi: 10.1186/s12887-019-1416-8.	30704422	PubMed	FALSE	FALSE
2019	Ludden C, Raven KE, Jamrozy D, Gouliouris T, Blane B, Coll F, de Goffau M, Naydenova P, Horner C, Hernandez-Garcia J, Wood P, Hadjirin N, Radakovic M, Brown NM, Holmes M, Parkhill J, Peacock SJ.	One Health Genomic Surveillance of Escherichia coli Demonstrates Distinct Lineages and Mobile Genetic Elements in Isolates from Humans versus Livestock.	mBio. 2019 Jan 22;10(1). pii: e02693-18. doi: 10.1128/mBio.02693-18.	30670621	PubMed	FALSE	FALSE
2019	Gilbert GL, Degeling C, Johnson J.	Communicable Disease Surveillance Ethics in the Age of Big Data and New Technology.	Asian Bioeth Rev. 2019;11(2):173-187. doi: 10.1007/s41649-019-00087-1. Epub 2019 Jun 10.	32218872	PubMed	TRUE	FALSE
2019	Natesan M, Wu SW, Chen CI, Jensen SMR, Karlovac N, Dyas BK, Mudanyali O, Ulrich RG.	A Smartphone-Based Rapid Telemonitoring System for Ebola and Marburg Disease Surveillance.	ACS Sens. 2019 Jan 25;4(1):61-68. doi: 10.1021/acssensors.8b00842. Epub 2018 Dec 28.	30525467	PubMed	FALSE	FALSE
2019	Brittz M, Heinze B, Mahomed-Asmail F, Swanepoel W, Stoltz A.	Monitoring Hearing in an Infectious Disease Clinic with mHealth Technologies.	J Am Acad Audiol. 2019 Jun;30(6):482-492. doi: 10.3766/jaaa.17120. Epub 2018 Sep 25.	30461403	PubMed	FALSE	FALSE
2018	Canfield S, Kemeter MJ, Febbo PG, Hornberger J.	Balancing Confounding and Generalizability Using Observational, Real-world Data: 17-gene Genomic Prostate Score Assay Effect on Active Surveillance.	Rev Urol. 2018;20(2):69-76. doi: 10.3909/riu0799.	30288143	PubMed	FALSE	FALSE
2018	Kim B, Min H, Heo J, Jung J.	Dynamic Computation Offloading Scheme for Drone-Based Surveillance Systems.	Sensors (Basel). 2018 Sep 6;18(9). pii: E2982. doi: 10.3390/s18092982.	30200675	PubMed	FALSE	FALSE
2018	Rodriguez-Valero N, Luengo Oroz M, Cuadrado Sanchez D, Vladimirov A, Espriu M, Vera I, Sanz S, Gonzalez Moreno JL, MuÃ±oz J, Ledesma Carbayo MJ.	Mobile based surveillance platform for detecting Zika virus among Spanish Delegates attending the Rio de Janeiro Olympic Games.	PLoS One. 2018 Aug 22;13(8):e0201943. doi: 10.1371/journal.pone.0201943. eCollection 2018.	30133492	PubMed	TRUE	TRUE
2018	Bussenius H, Zeck AM, Williams B, Haynes-Ferere A.	Surveillance of Pediatric Hypertension Using Smartphone Technology.	J Pediatr Health Care. 2018 Sep - Oct;32(5):e98-e104. doi: 10.1016/j.pedhc.2018.04.003. Epub 2018 Jul 10.	30005962	PubMed	FALSE	FALSE
2018	Khaparde SD, Gupta D, Ramachandran R, Rade K, Mathew ME, Jaju J.	Enhancing TB surveillance with mobile technology: Opportunities and challenges.	Indian J Tuberc. 2018 Jul;65(3):185-186. doi: 10.1016/j.ijtb.2018.06.002. No abstract available.	29933857	PubMed	FALSE	FALSE
2018	Valdes Angues R, Suits A, Palmer VS, Okot C, Okot RA, Atonywalo C, Gazda SK, Kitara DL, Lantum M, Spencer PS.	A real-time medical cartography of epidemic disease (Nodding syndrome) using village-based lay mHealth reporters.	PLoS Negl Trop Dis. 2018 Jun 15;12(6):e0006588. doi: 10.1371/journal.pntd.0006588. eCollection 2018 Jun.	29906291	PubMed	FALSE	FALSE
2018	Mohammed A, Franke K, Boakye Okyere P, Brinkel J, BonaÄić Marinovic A, Kreuels B, Krumkamp R, Fobil J, May J, Owusu-Dabo E.	Feasibility of Electronic Health Information and Surveillance System (eHISS) for disease symptom monitoring: A case of rural Ghana.	PLoS One. 2018 May 24;13(5):e0197756. doi: 10.1371/journal.pone.0197756. eCollection 2018.	29795626	PubMed	FALSE	FALSE
2018	Croughs PD, Klaassen CHW, van Rosmalen J, Maghdid DM, Boers SA, Hays JP, Goessens WHF; Dutch Antibiotic Resistance Surveillance Group..	Unexpected mechanisms of resistance in Dutch Pseudomonas aeruginosa isolates collected during 14 years of surveillance.	Int J Antimicrob Agents. 2018 Sep;52(3):407-410. doi: 10.1016/j.ijantimicag.2018.05.009. Epub 2018 May 15.	29772393	PubMed	FALSE	FALSE
2018	Kyaw AMM, Kathirvel S, Das M, Thapa B, Linn NYY, Maung TM, Lin Z, Thi A.	Alert-Audit-Act": assessment of surveillance and response strategy for malaria elimination in three low-endemic settings of Myanmar in 2016.	Trop Med Health. 2018 Apr 13;46:11. doi: 10.1186/s41182-018-0092-y. eCollection 2018.	29686526	PubMed	FALSE	FALSE
2018	Garg P, Ha MT, Eastwood J, Harvey S, Woolfenden S, Murphy E, Dissanayake C, Williams K, Jalaludin B, McKenzie A, Einfeld S, Silove N, Short K, Eapen V.	Health professional perceptions regarding screening tools for developmental surveillance for children in a multicultural part of Sydney, Australia.	BMC Fam Pract. 2018 Apr 2;19(1):42. doi: 10.1186/s12875-018-0728-3.	29609547	PubMed	FALSE	FALSE
2018	Klepac P, Kissler S, Gog J.	Contagion! The BBC Four Pandemic - The model behind the documentary.	Epidemics. 2018 Sep;24:49-59. doi: 10.1016/j.epidem.2018.03.003. Epub 2018 Mar 22.	29576516	PubMed	TRUE	FALSE
2018	Clack L, Passerini S, Wolfensberger A, Sax H, Manser T.	Frequency and Nature of Infectious Risk Moments During Acute Care Based on the INFORM Structured Classification Taxonomy.	Infect Control Hosp Epidemiol. 2018 Mar;39(3):272-279. doi: 10.1017/ice.2017.326.	29498339	PubMed	FALSE	FALSE
2018	Miller AC, Singh I, Koehler E, Polgreen PM.	A Smartphone-Driven Thermometer Application for Real-time Population- and Individual-Level Influenza Surveillance.	Clin Infect Dis. 2018 Jul 18;67(3):388-397. doi: 10.1093/cid/ciy073.	29432526	PubMed	TRUE	TRUE
2017	Vaishampayan S, Malik A, Pawar P, Arya K, Chaturvedi P.	Short message service prompted mouth self-examination in oral cancer patients as an alternative to frequent hospital-based surveillance.	South Asian J Cancer. 2017 Oct-Dec;6(4):161-164. doi: 10.4103/sajc.sajc_258_16.	29404294	PubMed	FALSE	FALSE
2018	Lowe R, Barcellos C, Brasil P, Cruz OG, HonÃ³rio NA, Kuper H, Carvalho MS.	The Zika Virus Epidemic in Brazil: From Discovery to Future Implications.	Int J Environ Res Public Health. 2018 Jan 9;15(1). pii: E96. doi: 10.3390/ijerph15010096. Review.	29315224	PubMed	FALSE	FALSE
2017	Joshi A, Amadi C, Katz B, Kulkarni S, Nash D.	A Human-Centered Platform for HIV Infection Reduction in New York: Development and Usage Analysis of the Ending the Epidemic (ETE) Dashboard.	JMIR Public Health Surveill. 2017 Dec 11;3(4):e95. doi: 10.2196/publichealth.8312.	29229592	PubMed	FALSE	FALSE
2017	Pilavaki E, Demosthenous A.	Optimized Lateral Flow Immunoassay Reader for the Detection of Infectious Diseases in Developing Countries.	Sensors (Basel). 2017 Nov 20;17(11). pii: E2673. doi: 10.3390/s17112673.	29156618	PubMed	FALSE	FALSE
2017	Khorma R, Hammad FA, Samouh S, Mahmoud RI, Zindah M, Sheikhali SA, Assayideh A, Al Qaseer B, RÃ¸ G, Haskew J.	Perceptions of use of a case-based, integrated national electronic public health surveillance system in Jordan.	East Mediterr Health J. 2017 Oct 30;23(8):571-575.	29105049	PubMed	FALSE	FALSE
2017	Dijstelbloem H, van Reekum R, Schinkel W.	Surveillance at sea: The transactional politics of border control in the Aegean.	Secur Dialogue. 2017 Jun;48(3):224-240. doi: 10.1177/0967010617695714. Epub 2017 Apr 7.	29046602	PubMed	FALSE	FALSE
2017	de Lusignan S, Shinneman S, Yonova I, van Vlymen J, Elliot AJ, Bolton F, Smith GE, O'Brien S.	An Ontology to Improve Transparency in Case Definition and Increase Case Finding of Infectious Intestinal Disease: Database Study in English General Practice.	JMIR Med Inform. 2017 Sep 28;5(3):e34. doi: 10.2196/medinform.7641.	28958989	PubMed	FALSE	FALSE
2017	Di Pasquale A, McCann RS, Maire N.	Assessing the population coverage of a health demographic surveillance system using satellite imagery and crowd-sourcing.	PLoS One. 2017 Aug 31;12(8):e0183661. doi: 10.1371/journal.pone.0183661. eCollection 2017.	28859109	PubMed	FALSE	FALSE
2017	Wang Y, Yu L, Kong X, Sun L.	Application of nanodiagnostics in point-of-care tests for infectious diseases.	Int J Nanomedicine. 2017 Jul 4;12:4789-4803. doi: 10.2147/IJN.S137338. eCollection 2017. Review.	28740385	PubMed	FALSE	FALSE
2017	Quade P, Nsoesie EO.	A Platform for Crowdsourced Foodborne Illness Surveillance: Description of Users and Reports.	JMIR Public Health Surveill. 2017 Jul 5;3(3):e42. doi: 10.2196/publichealth.7076.	28679492	PubMed	TRUE	FALSE
2017	Perkins MD, Dye C, Balasegaram M, BrÃ©chot C, Mombouli JV, RÃ¸ttingen JA, Tanner M, Boehme CC.	Diagnostic preparedness for infectious disease outbreaks.	Lancet. 2017 Nov 11;390(10108):2211-2214. doi: 10.1016/S0140-6736(17)31224-2. Epub 2017 May 31.	28577861	PubMed	FALSE	FALSE
2017	Buckingham-Jeffery E, Morbey R, House T, Elliot AJ, Harcourt S, Smith GE.	Correcting for day of the week and public holiday effects: improving a national daily syndromic surveillance service for detecting public health threats.	BMC Public Health. 2017 May 19;17(1):477. doi: 10.1186/s12889-017-4372-y.	28525991	PubMed	FALSE	FALSE
2017	Zhang R, Liu L, Zhou H, Chan EW, Li J, Fang Y, Li Y, Liao K, Chen S.	Nationwide Surveillance of Clinical Carbapenem-resistant Enterobacteriaceae (CRE) Strains in China.	EBioMedicine. 2017 May;19:98-106. doi: 10.1016/j.ebiom.2017.04.032. Epub 2017 Apr 26.	28479289	PubMed	FALSE	FALSE
2017	Gallagher H, Methven S, Casula A, Thomas N, Tomson CR, Caskey FJ, Rose T, Walters SJ, Kennedy D, Dawnay A, Cassidy M, Fluck R, Rayner HC, Nation M.	A programme to spread eGFR graph surveillance for the early identification, support and treatment of people with progressive chronic kidney disease (ASSIST-CKD): protocol for the stepped wedge implementation and evaluation of an intervention to reduce late presentation for renal replacement therapy.	BMC Nephrol. 2017 Apr 11;18(1):131. doi: 10.1186/s12882-017-0522-9.	28399810	PubMed	FALSE	FALSE
2017	Bissonnette L, Bergeron MG.	Portable devices and mobile instruments for infectious diseases point-of-care testing.	Expert Rev Mol Diagn. 2017 May;17(5):471-494. doi: 10.1080/14737159.2017.1310619. Epub 2017 Apr 11. Review.	28343420	PubMed	FALSE	FALSE
2017	Rath B, Conrad T, Myles P, Alchikh M, Ma X, Hoppe C, Tief F, Chen X, Obermeier P, Kisler B, Schweiger B.	Influenza and other respiratory viruses: standardizing disease severity in surveillance and clinical trials.	Expert Rev Anti Infect Ther. 2017 Jun;15(6):545-568. doi: 10.1080/14787210.2017.1295847. Epub 2017 May 12. Review.	28277820	PubMed	FALSE	FALSE
2016	SantibaÃ±ez S, Polgreen PM, Beekmann SE, Cairns C, Filice GA, Layton M, Hughes JM.	Communication Between Infectious Disease Physicians and US State and Local Public Health Agencies: Strengths, Challenges, and Opportunities.	Public Health Rep. 2016 Sep;131(5):666-670. doi: 10.1177/0033354916660083. Epub 2016 Aug 22.	28123206	PubMed	FALSE	FALSE
2016	Urabe CT, Tanaka G, Aihara K, Mimura M.	Parameter Scaling for Epidemic Size in a Spatial Epidemic Model with Mobile Individuals.	PLoS One. 2016 Dec 14;11(12):e0168127. doi: 10.1371/journal.pone.0168127. eCollection 2016.	27973605	PubMed	FALSE	FALSE
2017	Nicastri E, Castilletti C, Biava M, Fusco FM, Petrosillo N, Puro V, Lauria FN, Capobianchi MR, Di Caro A, Ippolito G.	Enabling Rapid Response to the 2014-2016 Ebola Epidemic: The Experience and the Results of the National Institute for Infectious Diseases Lazzaro Spallanzani.	Adv Exp Med Biol. 2017;972:103-122. doi: 10.1007/5584_2016_134.	27864803	PubMed	FALSE	FALSE
2017	Kazi DS, Greenough PG, Madhok R, Heerboth A, Shaikh A, Leaning J, Balsari S.	Using mobile technology to optimize disease surveillance and healthcare delivery at mass gatherings: a case study from India's Kumbh Mela.	J Public Health (Oxf). 2017 Sep 1;39(3):616-624. doi: 10.1093/pubmed/fdw091.	27694349	PubMed	FALSE	FALSE
2016	Ngwa MC, Masalla T, Esemu S, Fumoloh FF, Kracalik I, Cella E, Alam MT, Akoachere JF, Liang S, Salemi M, Morris JG, Ali A, Ndip LM.	Genetic Studies of Vibrio cholerae in South West Cameroon-A Phylogenetic Analysis of Isolates from the 2010-2011 Epidemic.	PLoS Curr. 2016 Aug 12;8. pii: ecurrents.outbreaks.13b4e5e36a5c0831a1663fbdb5713fe9. doi: 10.1371/currents.outbreaks.13b4e5e36a5c0831a1663fbdb5713fe9.	27617169	PubMed	FALSE	FALSE
2016	Parsons MH, Sarno RJ, Deutsch MA.	A Detailed Protocol to Enable Safe-Handling, Preemptive Detection, and Systematic Surveillance of Rat-Vectored Pathogens in the Urban Environment.	Front Public Health. 2016 Jul 14;4:132. doi: 10.3389/fpubh.2016.00132. eCollection 2016.	27471725	PubMed	FALSE	FALSE
2017	Hazuchova K, Held S, Neiger R.	Usefulness of acute phase proteins in differentiating between feline infectious peritonitis and other diseases in cats with body cavity effusions.	J Feline Med Surg. 2017 Aug;19(8):809-816. doi: 10.1177/1098612X16658925. Epub 2016 Jul 18.	27432437	PubMed	FALSE	FALSE
2017	Liu P, Yang P, Wang C, Huang K, Tan T.	A Semi-Supervised Method for Surveillance-Based Visual Location Recognition.	IEEE Trans Cybern. 2017 Nov;47(11):3719-3732. doi: 10.1109/TCYB.2016.2578639. Epub 2016 Jun 23.	27352403	PubMed	FALSE	FALSE
2016	Lester J, Paige S, Chapman CA, Gibson M, Holland Jones J, Switzer WM, Ting N, Goldberg TL, Frost SD.	Assessing Commitment and Reporting Fidelity to a Text Message-Based Participatory Surveillance in Rural Western Uganda.	PLoS One. 2016 Jun 9;11(6):e0155971. doi: 10.1371/journal.pone.0155971. eCollection 2016.	27281020	PubMed	FALSE	FALSE
2016	Jia-Sheng Q, Liu-Hong Z, Feng-Ming X, Hong-Mei L, Xiao-Kang W, Wei-Min C, Ya-Juan J.	[Analysis of surveillance results of schistosomiasis in Hexi reservoir area from 2012 to 2015].	Zhongguo Xue Xi Chong Bing Fang Zhi Za Zhi. 2016 May 25;28(5):572-574. doi: 10.16250/j.32.1374.2016013. Chinese.	29469496	PubMed	FALSE	FALSE
2016	Datta SS, Ropa B, Sui GP, Khattar R, Krishnan RS, Okayasu H.	Using short-message-service notification as a method to improve acute flaccid paralysis surveillance in Papua New Guinea.	BMC Public Health. 2016 May 17;16:409. doi: 10.1186/s12889-016-3062-5.	27185174	PubMed	FALSE	FALSE
2016	Mtema Z, Changalucha J, Cleaveland S, Elias M, Ferguson HM, Halliday JE, Haydon DT, Jaswant G, Kazwala R, Killeen GF, Lembo T, Lushasi K, Malishee AD, Mancy R, Maziku M, Mbunda EM, Mchau GJ, Murray-Smith R, Rysava K, Said K, Sambo M, Shayo E, et al.	Mobile Phones As Surveillance Tools: Implementing and Evaluating a Large-Scale Intersectoral Surveillance System for Rabies in Tanzania.	PLoS Med. 2016 Apr 12;13(4):e1002002. doi: 10.1371/journal.pmed.1002002. eCollection 2016 Apr.	27070315	PubMed	TRUE	FALSE
2016	Ji-Guang D, Shui-Lan Y, Jian-Hua H, Shi H.	[Analysis of malaria epidemic situation in Pingguo County, Guangxi Zhuang Autonomous Region from 1951 to 2014].	Zhongguo Xue Xi Chong Bing Fang Zhi Za Zhi. 2016 Mar 7;28(4):447-449. doi: 10.16250/j.32.1374.2015188. Chinese.	29376292	PubMed	FALSE	FALSE
2016	Steiner A, Hella J, Grüninger S, Mhalu G, Mhimbira F, Cercamondi CI, Doulla B, Maire N, Fenner L.	Managing research and surveillance projects in real-time with a novel open-source eManagement tool designed for under-resourced countries.	J Am Med Inform Assoc. 2016 Sep;23(5):916-23. doi: 10.1093/jamia/ocv185. Epub 2016 Feb 15.	26911813	PubMed	FALSE	FALSE
2016	Struchen R, Hadorn D, Wohlfender F, Balmer S, Süptitz S, Zinsstag J, Vial F.	Experiences with a voluntary surveillance system for early detection of equine diseases in Switzerland.	Epidemiol Infect. 2016 Jul;144(9):1830-6. doi: 10.1017/S0950268816000091. Epub 2016 Feb 5.	26846449	PubMed	FALSE	FALSE
2016	Joos O, Silva R, Amouzou A, Moulton LH, Perin J, Bryce J, Mullany LC.	Evaluation of a mHealth Data Quality Intervention to Improve Documentation of Pregnancy Outcomes by Health Surveillance Assistants in Malawi: A Cluster Randomized Trial.	PLoS One. 2016 Jan 5;11(1):e0145238. doi: 10.1371/journal.pone.0145238. eCollection 2016.	26731401	PubMed	FALSE	FALSE
2015	Sacks JA, Zehe E, Redick C, Bah A, Cowger K, Camara M, Diallo A, Gigo AN, Dhillon RS, Liu A.	Introduction of Mobile Health Tools to Support Ebola Surveillance and Contact Tracing in Guinea.	Glob Health Sci Pract. 2015 Nov 12;3(4):646-59. doi: 10.9745/GHSP-D-15-00207.	26681710	PubMed	FALSE	FALSE
2015	Azman AS, Lessler J, Satter SM, Mckay MV, Khan A, Ahmed D, Gurley ES.	Tracking Cholera through Surveillance of Oral Rehydration Solution Sales at Pharmacies: Insights from Urban Bangladesh.	PLoS Negl Trop Dis. 2015 Dec 7;9(12):e0004230. doi: 10.1371/journal.pntd.0004230. eCollection 2015 Dec.	26641649	PubMed	FALSE	FALSE
2016	Kraemer MUG, Hay SI, Pigott DM, Smith DL, Wint GRW, Golding N.	Progress and Challenges in Infectious Disease Cartography.	Trends Parasitol. 2016 Jan;32(1):19-29. doi: 10.1016/j.pt.2015.09.006. Epub 2015 Oct 23. Review.	26604163	PubMed	TRUE	FALSE
2015	Bates M, Zumla A.	Rapid infectious diseases diagnostics using Smartphones.	Ann Transl Med. 2015 Sep;3(15):215. doi: 10.3978/j.issn.2305-5839.2015.07.07.	26488011	PubMed	FALSE	FALSE
2015	Gardeazabal J, Sandler T.	INTERPOL's Surveillance Network in Curbing Transnational Terrorism.	J Policy Anal Manage. 2015 Fall;34(4):761-780. doi: 10.1002/pam.21845. Epub 2015 May 12.	31747453	PubMed	FALSE	FALSE
2018	Timan T, Albrechtslund A.	Surveillance, Self and Smartphones: Tracking Practices in the Nightlife.	Sci Eng Ethics. 2018 Jun;24(3):853-870. doi: 10.1007/s11948-015-9691-8. Epub 2015 Aug 30.	26319296	PubMed	FALSE	FALSE
2015	Deshpande LM, Ashcraft DS, Kahn HP, Pankey G, Jones RN, Farrell DJ, Mendes RE.	Detection of a New cfr-Like Gene, cfr(B), in Enterococcus faecium Isolates Recovered from Human Specimens in the United States as Part of the SENTRY Antimicrobial Surveillance Program.	Antimicrob Agents Chemother. 2015 Oct;59(10):6256-61. doi: 10.1128/AAC.01473-15. Epub 2015 Jul 27.	26248384	PubMed	FALSE	FALSE
2015	Simon-Loriere E, Faye O, Faye O, Koivogui L, Magassouba N, Keita S, Thiberge JM, Diancourt L, Bouchier C, Vandenbogaert M, Caro V, Fall G, Buchmann JP, Matranga CB, Sabeti PC, Manuguerra JC, Holmes EC, Sall AA.	Distinct lineages of Ebola virus in Guinea during the 2014 West African epidemic.	Nature. 2015 Aug 6;524(7563):102-4. doi: 10.1038/nature14612. Epub 2015 Jun 24.	26106863	PubMed	FALSE	FALSE
2015	Poulymenopoulou M, Papakonstantinou D, Malamateniou F, Vassilacopoulos G.	A health analytics semantic ETL service for obesity surveillance.	Stud Health Technol Inform. 2015;210:840-4.	25991273	PubMed	FALSE	FALSE
2015	Inglis TJJ.	Adapting the mobile laboratory to the changing needs of the Ebolavirus epidemic.	J Med Microbiol. 2015 Jun;64(6):587-591. doi: 10.1099/jmm.0.000063. Epub 2015 Apr 1. Review.	25833152	PubMed	FALSE	FALSE
2015	Ezure M, Kaneko T, Hasegawa Y, Kimura C, Okada S, Okonogi S, Takihara H, Naito N.	[Infectious endocarditis complicated with preoperative infectious intracranial aneurysm;report of a case].	Kyobu Geka. 2015 Feb;68(2):149-52. Japanese.	25743362	PubMed	FALSE	FALSE
2014	Babaie J, Fatemi F, Ardalan A, Mohammadi H, Soroush M.	Communicable diseases surveillance system in East azerbaijan earthquake: strengths and weaknesses.	PLoS Curr. 2014 Dec 8;6. pii: ecurrents.dis.9085e38035f25b34f093f357ac2c3973. doi: 10.1371/currents.dis.9085e38035f25b34f093f357ac2c3973.	25685619	PubMed	FALSE	FALSE
2014	Rajatonirina S, Rakotomanana F, Randrianasolo L, Razanajatovo NH, Andriamandimby SF, Ravolomanana L, Randrianarivo-Solofoniaina AE, Reynes JM, Piola P, Finlay-Vickers A, Heraud JM, Richard V.	Early-warning health and process indicators for sentinel surveillance in Madagascar 2007-2011.	Online J Public Health Inform. 2014 Dec 15;6(3):e197. doi: 10.5210/ojphi.v6i3.5400. eCollection 2014.	25598869	PubMed	FALSE	FALSE
2014	Polonsky JA, MartÃ­nez-Pino I, Nackers F, Chonzi P, Manangazira P, Van Herp M, Maes P, Porten K, Luquero FJ.	Descriptive epidemiology of typhoid fever during an epidemic in Harare, Zimbabwe, 2012.	PLoS One. 2014 Dec 8;9(12):e114702. doi: 10.1371/journal.pone.0114702. eCollection 2014.	25486292	PubMed	FALSE	FALSE
2014	Chen PY, Cheng SM, Chen KC.	Optimal control of epidemic information dissemination over networks.	IEEE Trans Cybern. 2014 Dec;44(12):2316-28. doi: 10.1109/TCYB.2014.2306781.	25415940	PubMed	FALSE	FALSE
2014	Jaakkimainen RL, Bondy SJ, Parkovnick M, Barnsley J.	How infectious disease outbreaks affect community-based primary care physicians: comparing the SARS and H1N1 epidemics.	Can Fam Physician. 2014 Oct;60(10):917-25.	25316747	PubMed	FALSE	FALSE
2015	Bouldin ED, Andresen EM, Bauer SE, Whitney C, Tamayo CC, Schumacher JR, Hall AG.	Visitability surveillance, prevalence, and correlates in Florida.	Disabil Health J. 2015 Jan;8(1):140-5. doi: 10.1016/j.dhjo.2014.07.006. Epub 2014 Aug 1.	25190052	PubMed	FALSE	FALSE
2014	[No authors listed]	How mobile health can help tackle the diabetes epidemic and strengthen health systems: International Diabetes Federation (IDF) response to the public consultation on the European Commission's Green Paper on mobile health.	Diabetes Res Clin Pract. 2014 Aug;105(2):271-2. doi: 10.1016/j.diabres.2014.07.001. No abstract available.	25132218	PubMed	FALSE	FALSE
2014	Wesolowski A, Stresman G, Eagle N, Stevenson J, Owaga C, Marube E, Bousema T, Drakeley C, Cox J, Buckee CO.	Quantifying travel behavior for infectious disease research: a comparison of data from surveys and mobile phones.	Sci Rep. 2014 Jul 14;4:5678. doi: 10.1038/srep05678.	25022440	PubMed	TRUE	FALSE
2014	Barnabas G, Pegurri E, Selassie HH, Naamara W, Zemariam S.	The HIV epidemic and prevention response in Tigrai, Ethiopia: a synthesis at sub-national level.	BMC Public Health. 2014 Jun 20;14:628. doi: 10.1186/1471-2458-14-628.	24951053	PubMed	FALSE	FALSE
2014	Senterre C, LevÃªque A, Di Pierdomenico L, Dramaix-Wilmet M, Pirson M.	Epidemiology of injuries in Belgium: contribution of hospital data for surveillance.	Biomed Res Int. 2014;2014:237486. doi: 10.1155/2014/237486. Epub 2014 Apr 28.	24877072	PubMed	FALSE	FALSE
2014	Nasser W, Beres SB, Olsen RJ, Dean MA, Rice KA, Long SW, Kristinsson KG, Gottfredsson M, Vuopio J, Raisanen K, Caugant DA, Steinbakk M, Low DE, McGeer A, Darenberg J, Henriques-Normark B, Van Beneden CA, Hoffmann S, Musser JM.	Evolutionary pathway to increased virulence and epidemic group A Streptococcus disease derived from 3,615 genome sequences.	Proc Natl Acad Sci U S A. 2014 Apr 29;111(17):E1768-76. doi: 10.1073/pnas.1403138111. Epub 2014 Apr 14.	24733896	PubMed	FALSE	FALSE
2014	Katona LB, Rosen JM, Vu NC, Nguyen CK, Dang LT, Thiem VD, Nguyen KC, Ratner KG, Gan K, Katona P.	A new paradigm for disease surveillance in Vietnam.	Telemed J E Health. 2014 May;20(5):493-5. doi: 10.1089/tmj.2013.0250. Epub 2014 Mar 10.	24611518	PubMed	FALSE	FALSE
2014	McNulty CA, Lasseter G, Verlander NQ, Yoxall H, Moore P, O'Brien SJ, Evans M.	Management of suspected infectious diarrhoea by English GPs: are they right?	Br J Gen Pract. 2014 Jan;64(618):e24-30. doi: 10.3399/bjgp14X676429.	24567579	PubMed	FALSE	FALSE
2014	Ahluwalia N, Herrick K, Paulose-Ram R, Johnson C.	Data needs for B-24 and beyond: NHANES data relevant for nutrition surveillance of infants and young children.	Am J Clin Nutr. 2014 Mar;99(3):747S-54S. doi: 10.3945/ajcn.113.069062. Epub 2014 Jan 22. Review.	24452232	PubMed	FALSE	FALSE
2014	Zargaran E, Schuurman N, Nicol AJ, Matzopoulos R, Cinnamon J, Taulu T, Ricker B, Garbutt Brown DR, Navsaria P, Hameed SM.	The electronic Trauma Health Record: design and usability of a novel tablet-based tool for trauma care and injury surveillance in low resource settings.	J Am Coll Surg. 2014 Jan;218(1):41-50. doi: 10.1016/j.jamcollsurg.2013.10.001. Epub 2013 Oct 4.	24355875	PubMed	FALSE	FALSE
2013	Valia R, Taviani E, Spagnoletti M, Ceccarelli D, Cappuccinelli P, Colombo MM.	Vibrio cholerae O1 epidemic variants in Angola: a retrospective study between 1992 and 2006.	Front Microbiol. 2013 Nov 28;4:354. doi: 10.3389/fmicb.2013.00354. eCollection 2013.	24348465	PubMed	FALSE	FALSE
2014	Barrat A, Cattuto C, Tozzi AE, Vanhems P, Voirin N.	Measuring contact patterns with wearable sensors: methods, data characteristics and applications to data-driven simulations of infectious diseases.	Clin Microbiol Infect. 2014 Jan;20(1):10-6. doi: 10.1111/1469-0691.12472. Review.	24267942	PubMed	TRUE	TRUE
2013	Rosewell A, Ropa B, Randall H, Dagina R, Hurim S, Bieb S, Datta S, Ramamurthy S, Mola G, Zwi AB, Ray P, MacIntyre CR.	Mobile phone-based syndromic surveillance system, Papua New Guinea.	Emerg Infect Dis. 2013 Nov;19(11):1811-8. doi: 10.3201/eid1911.121843.	24188144	PubMed	TRUE	FALSE
2013	Luquero FJ, Grout L, Ciglenecki I, Sakoba K, Traore B, Heile M, Dialo AA, Itama C, Serafini M, Legros D, Grais RF.	First outbreak response using an oral cholera vaccine in Africa: vaccine coverage, acceptability and surveillance of adverse events, Guinea, 2012.	PLoS Negl Trop Dis. 2013 Oct 17;7(10):e2465. doi: 10.1371/journal.pntd.0002465. eCollection 2013.	24147164	PubMed	FALSE	FALSE
2013	de Freitas EP, Heimfarth T, Vinel A, Wagner FR, Pereira CE, Larsson T.	Cooperation among wirelessly connected static and mobile sensor nodes for surveillance applications.	Sensors (Basel). 2013 Sep 25;13(10):12903-28. doi: 10.3390/s131012903.	24072028	PubMed	FALSE	FALSE
2013	Lebreton F, van Schaik W, McGuire AM, Godfrey P, Griggs A, Mazumdar V, Corander J, Cheng L, Saif S, Young S, Zeng Q, Wortman J, Birren B, Willems RJ, Earl AM, Gilmore MS.	Emergence of epidemic multidrug-resistant Enterococcus faecium from animal and commensal strains.	mBio. 2013 Aug 20;4(4). pii: e00534-13. doi: 10.1128/mBio.00534-13.	23963180	PubMed	FALSE	FALSE
2013	Wang WM, Zhou HY, Liu YB, Li JL, Cao YY, Cao J.	[Establishment of malaria early warning system in Jiangsu Province II application of digital earth system in malaria epidemic management and surveillance].	Zhongguo Xue Xi Chong Bing Fang Zhi Za Zhi. 2013 Apr;25(2):172-6. Chinese.	23894839	PubMed	FALSE	FALSE
2013	Njanpop-Lafourcade BM, Hugonnet S, Djogbe H, Kodjo A, N'douba AK, Taha MK, Stoeckel P, Gessner BD.	Mobile microbiological laboratory support for evaluation of a meningitis epidemic in Northern Benin.	PLoS One. 2013 Jul 2;8(7):e68401. doi: 10.1371/journal.pone.0068401. Print 2013.	23844195	PubMed	FALSE	FALSE
2013	Pulcini C, Massin S, Launay O, Verger P.	åociated with vaccination for hepatitis B, pertussis, seasonal and pandemic influenza among French general practitioners: a 2010 survey.	Vaccine. 2013 Aug 20;31(37):3943-9. doi: 10.1016/j.vaccine.2013.06.039. Epub 2013 Jun 24.	23806242	PubMed	FALSE	FALSE
2013	Chunara R, Smolinski MS, Brownstein JS.	Why we need crowdsourced data in infectious disease surveillance.	Curr Infect Dis Rep. 2013 Aug;15(4):316-9. doi: 10.1007/s11908-013-0341-5.	23689991	PubMed	TRUE	FALSE
2013	Walter WD, Fischer JW, Anderson CW, Marks DR, Deliberto T, Robbe-Austerman S, Vercauteren KC.	Surveillance and movements of Virginia opossum (Didelphis virginiana) in the bovine tuberculosis region of Michigan.	Epidemiol Infect. 2013 Jul;141(7):1498-508. doi: 10.1017/S0950268813000629. Epub 2013 Mar 26.	23531427	PubMed	FALSE	FALSE
2013	Rweyemamu MM, Mmbuji P, Karimuribo E, Paweska J, Kambarage D, Neves L, Kayembe JM, Mweene A, Matee M.	The Southern African Centre for infectious disease surveillance: a one health consortium.	Emerg Health Threats J. 2013;6. doi: 10.3402/ehtj.v6i0.19958. Epub 2013 Jan 25.	23362417	PubMed	FALSE	FALSE
2012	Choumet V, Attout T, Chartier L, Khun H, Sautereau J, Robbe-Vincent A, Brey P, Huerre M, Bain O.	Visualizing non infectious and infectious Anopheles gambiae blood feedings in naive and saliva-immunized mice.	PLoS One. 2012;7(12):e50464. doi: 10.1371/journal.pone.0050464. Epub 2012 Dec 13.	23272060	PubMed	FALSE	FALSE
2012	Kohanim S, Daniels AB, Huynh N, Eliott D, Chodosh J.	Utility of ocular ultrasonography in diagnosing infectious endophthalmitis in patients with media opacities.	Semin Ophthalmol. 2012 Sep-Nov;27(5-6):242-5. doi: 10.3109/08820538.2012.711417. Review.	23163283	PubMed	FALSE	FALSE
2012	Dirnwoeber M, Machan R, Herler J.	Coral Reef Surveillance: Infrared-Sensitive Video Surveillance Technology as a New Tool for Diurnal and Nocturnal Long-Term Field Observations.	Remote Sens (Basel). 2012 Oct 31;4(11):3346-3362.	24829763	PubMed	FALSE	FALSE
2012	Christoffersen M, Woodward EM, Bojesen AM, Petersen MR, Squires EL, Lehn-Jensen H, Troedsson MH.	Effect of immunomodulatory therapy on the endometrial inflammatory response to induced infectious endometritis in susceptible mares.	Theriogenology. 2012 Sep 15;78(5):991-1004. doi: 10.1016/j.theriogenology.2012.04.016. Epub 2012 Jul 21.	22819284	PubMed	FALSE	FALSE
2012	Garza DR, Thompson CC, Loureiro EC, Dutilh BE, Inada DT, Junior EC, Cardoso JF, Nunes MR, de Lima CP, Silvestre RV, Nunes KN, Santos EC, Edwards RA, Vicente AC, de SÃ¡ Morais LL.	Genome-wide study of the defective sucrose fermenter strain of Vibrio cholerae from the Latin American cholera epidemic.	PLoS One. 2012;7(5):e37283. doi: 10.1371/journal.pone.0037283. Epub 2012 May 25.	22662140	PubMed	FALSE	FALSE
2012	Boffin N, Bossuyt N, Vanthomme K, Van Audenhove C, Van Casteren V.	Short-term follow-up of patients diagnosed by their GP with mild depression or first-time moderate depression. Results of a 1-year nationwide surveillance study.	Fam Pract. 2012 Dec;29(6):688-95. doi: 10.1093/fampra/cms032. Epub 2012 Apr 20. Erratum in: Fam Pract. 2013 Oct;30(5):611.	22523392	PubMed	FALSE	FALSE
2011	Paul SP, Gupta R.	Greater co-operation between GPs and health visitors is needed for a successful child health surveillance programme.	J Fam Health Care. 2011 Nov-Dec;21(6):21. No abstract available.	22432385	PubMed	FALSE	FALSE
2012	Rajput ZA, Mbugua S, Amadi D, Chepngeno V, Saleem JJ, Anokwa Y, Hartung C, Borriello G, Mamlin BW, Ndege SK, Were MC.	Evaluation of an Android-based mHealth system for population surveillance in developing countries.	J Am Med Inform Assoc. 2012 Jul-Aug;19(4):655-9. doi: 10.1136/amiajnl-2011-000476. Epub 2012 Feb 24.	22366295	PubMed	FALSE	FALSE
2012	Scortichini M, Marcelletti S, Ferrante P, Petriccione M, Firrao G.	Pseudomonas syringae pv. actinidiae: a re-emerging, multi-faceted, pandemic pathogen.	Mol Plant Pathol. 2012 Sep;13(7):631-40. doi: 10.1111/j.1364-3703.2012.00788.x. Epub 2012 Feb 21.	22353258	PubMed	FALSE	FALSE
2012	Doctor HV, Olatunji A, Jumare A.	Bridging the communication gap: successes and challenges of mobile phone technology in a health and demographic surveillance system in northern Nigeria.	Online J Public Health Inform. 2012;4(3). pii: ojphi.v4i3.4288. doi: 10.5210/ojphi.v4i3.4288. Epub 2012 Dec 19.	23569650	PubMed	FALSE	FALSE
2011	Yang CL, Cao GX, Jiang HY.	[Surveillance after schistosomiasis transmission interrupted in sandy areas].	Zhongguo Xue Xi Chong Bing Fang Zhi Za Zhi. 2011 Aug;23(4):459, 464. Chinese.	22164869	PubMed	FALSE	FALSE
2011	Robertson C, Sawford K, Gunawardana WS, Nelson TA, Nathoo F, Stephen C.	A hidden Markov model for analysis of frontline veterinary data for emerging zoonotic disease surveillance.	PLoS One. 2011;6(9):e24833. doi: 10.1371/journal.pone.0024833. Epub 2011 Sep 16.	21949763	PubMed	FALSE	FALSE
2011	Mutreja A, Kim DW, Thomson NR, Connor TR, Lee JH, Kariuki S, Croucher NJ, Choi SY, Harris SR, Lebens M, Niyogi SK, Kim EJ, Ramamurthy T, Chun J, Wood JL, Clemens JD, Czerkinsky C, Nair GB, Holmgren J, Parkhill J, Dougan G.	Evidence for several waves of global transmission in the seventh cholera pandemic.	Nature. 2011 Aug 24;477(7365):462-5. doi: 10.1038/nature10392.	21866102	PubMed	FALSE	FALSE
2011	Jiwa M, Halkett G, Deas K, Meng X.	Women with breast cancers' preferences for surveillance follow-up.	Collegian. 2011;18(2):81-6.	21706995	PubMed	FALSE	FALSE
2011	Brady RR, Hunt AC, Visvanathan A, Rodrigues MA, Graham C, Rae C, Kalima P, Paterson HM, Gibb AP.	Mobile phone technology and hospitalized patients: a cross-sectional surveillance study of bacterial colonization, and patient opinions and behaviours.	Clin Microbiol Infect. 2011 Jun;17(6):830-5. doi: 10.1111/j.1469-0691.2011.03493.x. Epub 2011 May 26.	21615607	PubMed	FALSE	FALSE
2010	Brunot A, Thompson C.	[Health care waste management of potentially infectious medical waste by healthcare professionals in a private medical practice: a study of practices].	Sante Publique. 2010 Nov-Dec;22(6):605-15. French.	21491741	PubMed	FALSE	FALSE
2011	Vasques MR, Bello AR, Lamas Cda C, Correa J, Pereira JA.	Î²-lactamase producing enterobacteria isolated from surveillance swabs of patients in a cardiac intensive care unit in Rio de Janeiro, Brazil.	Braz J Infect Dis. 2011 Jan-Feb;15(1):28-33.	21412586	PubMed	FALSE	FALSE
2011	Hatano B, Goto M, Fukumoto H, Obara T, Maki T, Suzuki G, Yamamoto T, Hagisawa K, Matsushita Y, Fujii T, Imakiire T, Kikuchi Y, Takahashi R, Kanai M, Tamura K, Izumi T, Takahashi Y, Iwamoto Y, Mimura S, Mukai Y, Takita K, Takeo H, et al.	Mobile and accurate detection system for infection by the 2009 pandemic influenza A (H1N1) virus with a pocket-warmer reverse-transcriptase loop-mediated isothermal amplification.	J Med Virol. 2011 Apr;83(4):568-73. doi: 10.1002/jmv.22031.	21328369	PubMed	FALSE	FALSE
2011	Boffin N, Bossuyt N, Vanthomme K, Van Casteren V.	Declining rates of suicidal behavior among general practice patients in Belgium: results from sentinel surveillance between 1993 and 2008.	Arch Suicide Res. 2011;15(1):68-74. doi: 10.1080/13811118.2011.540476.	21294001	PubMed	FALSE	FALSE
2011	Das PB, Vu HL, Dinh PX, Cooney JL, Kwon B, Osorio FA, Pattnaik AK.	Glycosylation of minor envelope glycoproteins of porcine reproductive and respiratory syndrome virus in infectious virus recovery, receptor interaction, and immune response.	Virology. 2011 Feb 20;410(2):385-94. doi: 10.1016/j.virol.2010.12.002. Epub 2010 Dec 30.	21195444	PubMed	FALSE	FALSE
2011	van den Broek FJ, van Es JA, van Eeden S, Stokkers PC, Ponsioen CY, Reitsma JB, Fockens P, Dekker E.	Pilot study of probe-based confocal laser endomicroscopy during colonoscopic surveillance of patients with longstanding ulcerative colitis.	Endoscopy. 2011 Feb;43(2):116-22. doi: 10.1055/s-0030-1255954. Epub 2010 Dec 16.	21165821	PubMed	FALSE	FALSE
2010	Gitonga CW, Karanja PN, Kihara J, Mwanje M, Juma E, Snow RW, Noor AM, Brooker S.	Implementing school malaria surveys in Kenya: towards a national surveillance system.	Malar J. 2010 Oct 30;9:306. doi: 10.1186/1475-2875-9-306.	21034492	PubMed	FALSE	FALSE
2010	Turbelin C, BoÃ«lle PY.	Improving general practice based epidemiologic surveillance using desktop clients: the French Sentinel Network experience.	Stud Health Technol Inform. 2010;160(Pt 1):442-6.	20841725	PubMed	FALSE	FALSE
2010	Crawford AJ, Lips KR, Bermingham E.	Epidemic disease decimates amphibian abundance, species diversity, and evolutionary history in the highlands of central Panama.	Proc Natl Acad Sci U S A. 2010 Aug 3;107(31):13777-82. doi: 10.1073/pnas.0914115107. Epub 2010 Jul 19.	20643927	PubMed	FALSE	FALSE
2010	Wang WX, Lai YC, Grebogi C.	Effect of epidemic spreading on species coexistence in spatial rock-paper-scissors games.	Phys Rev E Stat Nonlin Soft Matter Phys. 2010 Apr;81(4 Pt 2):046113. Epub 2010 Apr 23.	20481792	PubMed	FALSE	FALSE
2010	Savulescu C, Valenciano M, de Mateo S, Larrauri A; cycEVA Study Team..	Estimating the influenza vaccine effectiveness in elderly on a yearly basis using the Spanish influenza surveillance network--pilot case-control studies using different control groups, 2008-2009 season, Spain.	Vaccine. 2010 Apr 1;28(16):2903-7. doi: 10.1016/j.vaccine.2010.01.054. Epub 2010 Feb 11.	20153351	PubMed	FALSE	FALSE
2010	Miriagou V, Cornaglia G, Edelstein M, Galani I, Giske CG, Gniadkowski M, Malamou-Lada E, Martinez-Martinez L, Navarro F, Nordmann P, Peixe L, Pournaras S, Rossolini GM, Tsakris A, Vatopoulos A, CantÃ³n R.	Acquired carbapenemases in Gram-negative bacterial pathogens: detection and surveillance issues.	Clin Microbiol Infect. 2010 Feb;16(2):112-22. doi: 10.1111/j.1469-0691.2009.03116.x. Review.	20085605	PubMed	FALSE	FALSE
2020	Riccio KK, Rawlins DB, Talbot JN, Boyd CJ.	Demonstration of Smartphones as Viable Tools for Adolescent Substance Use Surveillance.	Subst Use Misuse. 2020;55(5):693-696. doi: 10.1080/10826084.2019.1696822. Epub 2019 Dec 12.	31826691	PubMed	FALSE	FALSE
2019	de Lusignan S, Correa A, Dos Santos G, Meyer N, Haguinet F, Webb R, McGee C, Byford R, Yonova I, Pathirannehelage S, Ferreira FM, Jones S.	Enhanced Safety Surveillance of Influenza Vaccines in General Practice, Winter 2015-16: Feasibility Study.	JMIR Public Health Surveill. 2019 Nov 14;5(4):e12016. doi: 10.2196/12016.	31724955	PubMed	FALSE	FALSE
2020	Kishore N, Mitchell R, Lash TL, Reed C, Danon L, SigmundsdÃ³ttir G, Vigfusson Y.	Flying, phones and flu: Anonymized call records suggest that Keflavik International Airport introduced pandemic H1N1 into Iceland in 2009.	Influenza Other Respir Viruses. 2020 Jan;14(1):37-45. doi: 10.1111/irv.12690. Epub 2019 Nov 9.	31705633	PubMed	FALSE	FALSE
2019	Thompson RN, Stockwin JE, van Gaalen RD, Polonsky JA, Kamvar ZN, Demarsh PA, Dahlqwist E, Li S, Miguel E, Jombart T, Lessler J, Cauchemez S, Cori A.	Improved inference of time-varying reproduction numbers during infectious disease outbreaks.	Epidemics. 2019 Dec;29:100356. doi: 10.1016/j.epidem.2019.100356. Epub 2019 Aug 26.	31624039	PubMed	FALSE	FALSE
2019	McIntyre KM, Bolton FJ, Christley RM, Cleary P, Deja E, Durie AE, Diggle PJ, Hughes DA, de Lusignan S, Orton L, Radford AD, Elliot AJ, Smith GE, Snape DA, Stanistreet D, Vivancos R, Winstanley C, O'Brien SJ.	A Fully Integrated Real-Time Detection, Diagnosis, and Control of Community Diarrheal Disease Clusters and Outbreaks (the INTEGRATE Project): Protocol for an Enhanced Surveillance System.	JMIR Res Protoc. 2019 Sep 26;8(9):e13941. doi: 10.2196/13941.	31573952	PubMed	FALSE	FALSE
2019	Singh Y, Jackson D, Bhardwaj S, Titus N, Goga A.	National surveillance using mobile systems for health monitoring: complexity, functionality and feasibility.	BMC Infect Dis. 2019 Sep 16;19(Suppl 1):786. doi: 10.1186/s12879-019-4338-z.	31526387	PubMed	FALSE	FALSE
2019	Chernetsky Tejedor S, Sharma J, Lavallee DC, Lober WB, Evans HL.	Identification of Important Features in Mobile Health Applications for Surgical Site Infection Surveillance.	Surg Infect (Larchmt). 2019 Oct;20(7):530-534. doi: 10.1089/sur.2019.155. Epub 2019 Aug 29.	31464572	PubMed	FALSE	FALSE
2019	Safavi KC, Driscoll W, Wiener-Kronish JP.	Remote Surveillance Technologies: Realizing the Aim of Right Patient, Right Data, Right Time.	Anesth Analg. 2019 Sep;129(3):726-734. doi: 10.1213/ANE.0000000000003948. Review.	31425213	PubMed	FALSE	FALSE
2019	de Jesus JG, Giovanetti M, Rodrigues Faria N, Alcantara LCJ.	Acute Vector-Borne Viral Infection: Zika and MinION Surveillance.	Microbiol Spectr. 2019 Jul;7(4). doi: 10.1128/microbiolspec.AME-0008-2019. Review.	31400093	PubMed	FALSE	FALSE
2019	Pollock DA.	Digital Platforms as a Method of Invention for Infection Surveillance.	Surg Infect (Larchmt). 2019 Oct;20(7):581-583. doi: 10.1089/sur.2019.147. Epub 2019 Jul 25.	31343385	PubMed	TRUE	FALSE
2019	Qian M, Zhou D, Wang Q, Gao J, Li D, Li Y, Yang B.	A reliable, simple and cost-efficient TLC-HPLC method for simultaneously determining florfenicol and florfenicol amine in porcine urine: application to residue surveillance.	Food Addit Contam Part A Chem Anal Control Expo Risk Assess. 2019 Aug;36(8):1218-1227. doi: 10.1080/19440049.2019.1627004. Epub 2019 Jun 13.	31192771	PubMed	FALSE	FALSE
2019	Ramkumar PN, Haeberle HS, Ramanathan D, Cantrell WA, Navarro SM, Mont MA, Bloomfield M, Patterson BM.	Remote Patient Monitoring Using Mobile Health for Total Knee Arthroplasty: Validation of a Wearable and Machine Learning-Based Surveillance Platform.	J Arthroplasty. 2019 Oct;34(10):2253-2259. doi: 10.1016/j.arth.2019.05.021. Epub 2019 May 16.	31128890	PubMed	FALSE	FALSE
2019	Smith JL, Ghimire P, Rijal KR, Maglior A, Hollis S, Andrade-Pacheco R, Das Thakur G, Adhikari N, Thapa Shrestha U, Banjara MR, Lal BK, Jacobson JO, Bennett A.	Designing malaria surveillance strategies for mobile and migrant populations in Nepal: a mixed-methods study.	Malar J. 2019 May 3;18(1):158. doi: 10.1186/s12936-019-2791-1.	31053075	PubMed	FALSE	FALSE
2019	Kalimeri K, Delfino M, Cattuto C, Perrotta D, Colizza V, Guerrisi C, Turbelin C, Duggan J, Edmunds J, Obi C, Pebody R, Franco AO, Moreno Y, Meloni S, Koppeschaar C, KjelsÃ¸ C, Mexia R, Paolotti D.	Unsupervised extraction of epidemic syndromes from participatory influenza surveillance self-reported symptoms.	PLoS Comput Biol. 2019 Apr 8;15(4):e1006173. doi: 10.1371/journal.pcbi.1006173. eCollection 2019 Apr.	30958817	PubMed	TRUE	FALSE
2019	Bull J, Rowland S, Lundberg O, Berglund-Scherwitzl E, Gemzell-Danielsson K, Trussell J, Scherwitzl R.	Typical use effectiveness of Natural Cycles: postmarket surveillance study investigating the impact of previous contraceptive choice on the risk of unintended pregnancy.	BMJ Open. 2019 Mar 23;9(3):e026474. doi: 10.1136/bmjopen-2018-026474. Erratum in: BMJ Open. 2019 Jun 14;9(6):e026474corr1.	30904873	PubMed	FALSE	FALSE
2019	Wamwenje SAO, Wangwe II, Masila N, Mirieri CK, Wambua L, Kulohoma BW.	Community-led data collection using Open Data Kit for surveillance of animal African trypanosomiasis in Shimba hills, Kenya.	BMC Res Notes. 2019 Mar 18;12(1):151. doi: 10.1186/s13104-019-4198-z.	30885271	PubMed	FALSE	FALSE
2019	Shanmugakani RK, Akeda Y, Sugawara Y, Laolerd W, Chaihongsa N, Sirichot S, Yamamoto N, Hagiya H, Morii D, Fujiya Y, Nishi I, Yoshida H, Takeuchi D, Sakamoto N, Malathum K, Santanirand P, Tomono K, Hamada S.	PCR-Dipstick-Oriented Surveillance and Characterization of mcr-1- and Carbapenemase-Carrying Enterobacteriaceae in a Thai Hospital.	Front Microbiol. 2019 Feb 8;10:149. doi: 10.3389/fmicb.2019.00149. eCollection 2019.	30800104	PubMed	FALSE	FALSE
2019	Prost K, Kloeze H, Mukhi S, Bozek K, Poljak Z, Mubareka S.	Bioaerosol and surface sampling for the surveillance of influenza A virus in swine.	Transbound Emerg Dis. 2019 May;66(3):1210-1217. doi: 10.1111/tbed.13139. Epub 2019 Mar 9.	30715792	PubMed	FALSE	FALSE
2019	Li J, Li Y, Li W, Luo H, Xi Y, Dong S, Gao M, Xu P, Zhang B, Liang Y, Zou Q, Hu X, Peng L, Zou D, Wang T, Yang H, Jiang C, Peng S, Wu F, Yu W.	Guide Positioning Sequencing identifies aberrant DNA methylation patterns that alter cell identity and tumor-immune surveillance networks.	Genome Res. 2019 Feb;29(2):270-280. doi: 10.1101/gr.240606.118. Epub 2019 Jan 22.	30670627	PubMed	FALSE	FALSE
2018	Negi PC, Merwaha R, Rao S, Asotra S, Mahajan A, Joshi A.	School-based surveillance for detection of children with acute pharyngitis, rheumatic fever/rheumatic heart disease in Shimla district, Himachal Pradesh, India-A cluster randomized controlled trial.	Indian Heart J. 2018 Dec;70 Suppl 3:S74-S81. doi: 10.1016/j.ihj.2018.05.015. Epub 2018 May 30.	30595325	PubMed	FALSE	FALSE
2019	Khandekar E, Kramer R, Ali AS, Al-Mafazy AW, Egger JR, LeGrand S, Mkali HR, McKay M, Ngondi JM.	Evaluating Response Time in Zanzibar's Malaria Elimination Case-Based Surveillance-Response System.	Am J Trop Med Hyg. 2019 Feb;100(2):256-263. doi: 10.4269/ajtmh.17-0546.	30526729	PubMed	FALSE	FALSE
2018	Kiwanuka N, Mpendo J, Asiimwe S, Ssempiira J, Nalutaaya A, Nambuusi B, Wambuzi M, Kabuubi B, Namuniina A, Oporia F, Nanvubya A, Ssetaala A.	A randomized trial to assess retention rates using mobile phone reminders versus physical contact tracing in a potential HIV vaccine efficacy population of fishing communities around Lake Victoria, Uganda.	BMC Infect Dis. 2018 Nov 21;18(1):591. doi: 10.1186/s12879-018-3475-0.	30463524	PubMed	FALSE	FALSE
2019	Rahman MA, Yahathugoda TC, Tojo B, Premaratne P, Nagaoka F, Takagi H, Kannathasan S, Murugananthan A, Weerasooriya MV, Itoh M.	A surveillance system for lymphatic filariasis after its elimination in Sri Lanka.	Parasitol Int. 2019 Feb;68(1):73-78. doi: 10.1016/j.parint.2018.10.003. Epub 2018 Oct 9.	30308253	PubMed	FALSE	FALSE
2018	Craig AT, Joshua CA, Sio AR, Lauri M, Kaldor J, Rosewell AE, Schierhout G.	Towards effective outbreak detection: a qualitative study to identify factors affecting nurses' early warning surveillance practice in Solomon Islands.	BMC Health Serv Res. 2018 Sep 10;18(1):702. doi: 10.1186/s12913-018-3508-9.	30200946	PubMed	FALSE	FALSE
2018	Jank L, Martins MT, Arsand JB, FerrÃ£o MF, Hoff RB, Barreto F, Pizzolato TM.	An LC-ESI-MS/MS method for residues of fluoroquinolones, sulfonamides, tetracyclines and trimethoprim in feedingstuffs: validation and surveillance.	Food Addit Contam Part A Chem Anal Control Expo Risk Assess. 2018 Oct;35(10):1975-1989. doi: 10.1080/19440049.2018.1508895. Epub 2018 Aug 24.	30141745	PubMed	FALSE	FALSE
2018	Poulter RTM, Ho J, Handley T, Taiaroa G, Butler MI.	Comparison between complete genomes of an isolate of Pseudomonas syringae pv. actinidiae from Japan and a New Zealand isolate of the pandemic lineage.	Sci Rep. 2018 Jul 19;8(1):10915. doi: 10.1038/s41598-018-29261-5.	30026612	PubMed	FALSE	FALSE
2019	Rabaan AA.	Cholera: an overview with reference to the Yemen epidemic.	Front Med. 2019 Apr;13(2):213-228. doi: 10.1007/s11684-018-0631-2. Epub 2018 Jun 22. Review.	29934743	PubMed	FALSE	FALSE
2018	Le TT, Nadimpalli M, Wu J, Heaney CD, Stewart JR.	Challenges in Estimating Characteristics of Staphylococcus aureus Nasal Carriage Among Humans Enrolled in Surveillance Studies.	Front Public Health. 2018 Jun 1;6:163. doi: 10.3389/fpubh.2018.00163. eCollection 2018.	29911098	PubMed	FALSE	FALSE
2018	Tan SK, Theodoropoulos N, La Hoz RM, Mossad SB, Kotton CN, Danziger-Isakov LA, Kumar D, Huprikar S; American Society of Transplantation, Infectious Diseases Community of Practice..	Training in transplant infectious diseases: A survey of infectious diseases and transplant infectious diseases fellows in the United States and Canada.	Transpl Infect Dis. 2018 Aug;20(4):e12915. doi: 10.1111/tid.12915. Epub 2018 Jun 13.	29797612	PubMed	FALSE	FALSE
2018	Berry K, Allen T, Horan RD, Shogren JF, Finnoff D, Daszak P.	The Economic Case for a Pandemic Fund.	Ecohealth. 2018 Jun;15(2):244-258. doi: 10.1007/s10393-018-1338-1. Epub 2018 May 21.	29786132	PubMed	FALSE	FALSE
2018	Haar RJ, Risko CB, Singh S, Rayes D, Albaik A, Alnajar M, Kewara M, Clouse E, Baker E, Rubenstein LS.	Determining the scope of attacks on health in four governorates of Syria in 2016: Results of a field surveillance program.	PLoS Med. 2018 Apr 24;15(4):e1002559. doi: 10.1371/journal.pmed.1002559. eCollection 2018 Apr.	29689085	PubMed	FALSE	FALSE
2018	Randriamiarana R, Raminosoa G, Vonjitsara N, Randrianasolo R, Rasamoelina H, Razafimandimby H, Rakotonjanabelo AL, Lepec R, Flachet L, Halm A.	Evaluation of the reinforced integrated disease surveillance and response strategy using short message service data transmission in two southern regions of Madagascar, 2014-15.	BMC Health Serv Res. 2018 Apr 10;18(1):265. doi: 10.1186/s12913-018-3081-2.	29631631	PubMed	FALSE	FALSE
2018	Wang LJ, NaudÃ© N, Demissie M, Crivaro A, Kamoun M, Wang P, Li L.	Analytical validation of an ultra low-cost mobile phone microplate reader for infectious disease testing.	Clin Chim Acta. 2018 Jul;482:21-26. doi: 10.1016/j.cca.2018.03.013. Epub 2018 Mar 23.	29580858	PubMed	FALSE	FALSE
2018	Clack L, Passerini S, Manser T, Sax H.	Likelihood of Infectious Outcomes Following Infectious Risk Moments During Patient Care-An International Expert Consensus Study and Quantitative Risk Index.	Infect Control Hosp Epidemiol. 2018 Mar;39(3):280-289. doi: 10.1017/ice.2017.327.	29498340	PubMed	FALSE	FALSE
2018	Rapp DE, Colhoun A, Morin J, Bradford TJ.	Assessment of communication technology and post-operative telephone surveillance during global urology mission.	BMC Res Notes. 2018 Feb 21;11(1):149. doi: 10.1186/s13104-018-3256-2.	29467031	PubMed	FALSE	FALSE
2018	Burki TK.	App to model pandemic influenza.	Lancet Respir Med. 2018 Jan;6(1):17-18. doi: 10.1016/S2213-2600(17)30435-6. Epub 2017 Nov 6. No abstract available.	29413644	PubMed	FALSE	FALSE
2018	Yang Z, Xu G, Reboud J, Ali SA, Kaur G, McGiven J, Boby N, Gupta PK, Chaudhuri P, Cooper JM.	Rapid Veterinary Diagnosis of Bovine Reproductive Infectious Diseases from Semen Using Paper-Origami DNA Microfluidics.	ACS Sens. 2018 Feb 23;3(2):403-409. doi: 10.1021/acssensors.7b00825. Epub 2018 Feb 5.	29322764	PubMed	FALSE	FALSE
2017	Wesolowski A, Zu Erbach-Schoenberg E, Tatem AJ, LourenÃ§o C, Viboud C, Charu V, Eagle N, EngÃ¸-Monsen K, Qureshi T, Buckee CO, Metcalf CJE.	Multinational patterns of seasonal asymmetry in human movement influence infectious disease dynamics.	Nat Commun. 2017 Dec 12;8(1):2069. doi: 10.1038/s41467-017-02064-4.	29234011	PubMed	TRUE	FALSE
2019	Benze G, Nauck F, Alt-Epping B, Gianni G, Bauknecht T, Ettl J, Munte A, Kretzschmar L, Gaertner J.	PROutine: a feasibility study assessing surveillance of electronic patient reported outcomes and adherence via smartphone app in advanced cancer.	Ann Palliat Med. 2019 Apr;8(2):104-111. doi: 10.21037/apm.2017.07.05. Epub 2017 Oct 26.	29156896	PubMed	FALSE	FALSE
2017	Olson D, Lamb M, Lopez MR, Colborn K, Paniagua-Avila A, Zacarias A, Zambrano-Perilla R, RodrÃ­guez-Castro SR, Cordon-Rosales C, Asturias EJ.	Performance of a Mobile Phone App-Based Participatory Syndromic Surveillance System for Acute Febrile Illness and Acute Gastroenteritis in Rural Guatemala.	J Med Internet Res. 2017 Nov 9;19(11):e368. doi: 10.2196/jmir.8041.	29122738	PubMed	TRUE	TRUE
2017	Daniels J, Schwartz J, Albert N, Du M, Wall DP.	The GapMap project: a mobile surveillance system to map diagnosed autism cases and gaps in autism services globally.	Mol Autism. 2017 Oct 23;8:55. doi: 10.1186/s13229-017-0163-7. eCollection 2017.	29075431	PubMed	FALSE	FALSE
2017	Lwin MO, Jayasundar K, Sheldenkar A, Wijayamuni R, Wimalaratne P, Ernst KC, Foo S.	Lessons From the Implementation of Mo-Buzz, a Mobile Pandemic Surveillance System for Dengue.	JMIR Public Health Surveill. 2017 Oct 2;3(4):e65. doi: 10.2196/publichealth.7376.	28970191	PubMed	TRUE	FALSE
2017	Jamrozy D, Coll F, Mather AE, Harris SR, Harrison EM, MacGowan A, Karas A, Elston T, EstÃ©e Török M, Parkhill J, Peacock SJ.	Evolution of mobile genetic element composition in an epidemic methicillin-resistant Staphylococcus aureus: temporal changes correlated with frequent loss and gain events.	BMC Genomics. 2017 Sep 4;18(1):684. doi: 10.1186/s12864-017-4065-z.	28870171	PubMed	FALSE	FALSE
2019	Ouedraogo B, Gaudart J, Dufour JC.	How does the cellular phone help in epidemiological surveillance? A review of the scientific literature.	Inform Health Soc Care. 2019 Jan;44(1):12-30. doi: 10.1080/17538157.2017.1354000. Epub 2017 Aug 22.	28829691	PubMed	TRUE	FALSE
2017	Puoti C, Elmo MG, Ceccarelli D, Ditrinco M.	Liver steatosis: The new epidemic of the Third Millennium. Benign liver state or silent killer?	Eur J Intern Med. 2017 Dec;46:1-5. doi: 10.1016/j.ejim.2017.06.024. Epub 2017 Jul 6.	28688543	PubMed	FALSE	FALSE
2017	Rozo ZLC, MÃ¡rquez-Ortiz RA, Castro BE, GÃ³mez NV, Escobar-PÃ©rez J.	Participation of the arcRACME protein in self-activation of the arc operon located in the arginine catabolism mobile element in pandemic clone USA300.	Mem Inst Oswaldo Cruz. 2017 Jul;112(7):499-503. doi: 10.1590/0074-02760160424.	28591311	PubMed	FALSE	FALSE
2017	Panigutti C, Tizzoni M, Bajardi P, Smoreda Z, Colizza V.	Assessing the use of mobile phone data to describe recurrent mobility patterns in spatial epidemic models.	R Soc Open Sci. 2017 May 17;4(5):160950. doi: 10.1098/rsos.160950. eCollection 2017 May.	28572990	PubMed	FALSE	FALSE
2017	Nguhuni B, De Nardo P, Gentilotti E, Chaula Z, Damian C, Mencarini P, Nicastri E, Fulment A, Piscini A, Vairo F, Aiken AM, Ippolito G.	Reliability and validity of using telephone calls for post-discharge surveillance of surgical site infection following caesarean section at a tertiary hospital in Tanzania.	Antimicrob Resist Infect Control. 2017 May 8;6:43. doi: 10.1186/s13756-017-0205-0. eCollection 2017.	28503302	PubMed	FALSE	FALSE
2018	Batovska J, Lynch SE, Cogan NOI, Brown K, Darbro JM, Kho EA, Blacket MJ.	Effective mosquito and arbovirus surveillance using metabarcoding.	Mol Ecol Resour. 2018 Jan;18(1):32-40. doi: 10.1111/1755-0998.12682. Epub 2017 May 15.	28417591	PubMed	FALSE	FALSE
2017	Bulik CC, Bader JC, Zhang L, Van Wart SA, Rubino CM, Bhavnani SM, Sweeney KL, Ambrose PG.	PK-PD Compass: bringing infectious diseases pharmacometrics to the patient's bedside.	J Pharmacokinet Pharmacodyn. 2017 Apr;44(2):161-177. doi: 10.1007/s10928-017-9518-0. Epub 2017 Mar 28. Erratum in: J Pharmacokinet Pharmacodyn. 2018 Feb 14;:.	28353185	PubMed	FALSE	FALSE
2016	Yugi J, Buesseler HM.	Text messaging app improves disease surveillance in rural South Sudan.	Mhealth. 2016 Mar 9;2:8. doi: 10.21037/mhealth.2016.03.01. eCollection 2016.	28293586	PubMed	FALSE	FALSE
2017	Sugianli AK, Ginting F, Kusumawati RL, Pranggono EH, Pasaribu AP, Gronthoud F, Geerlings S, Parwati I, De Jong MD, Van Leth F, Schultsz C.	Antimicrobial resistance in uropathogens and appropriateness of empirical treatment: a population-based surveillance study in Indonesia.	J Antimicrob Chemother. 2017 May 1;72(5):1469-1477. doi: 10.1093/jac/dkw578.	28137940	PubMed	FALSE	FALSE
2016	Wu TP, Tian JH, Xue RD, Fang YL, Zheng AH.	Mosquito (Diptera: Culicidae) Habitat Surveillance by Android Mobile Devices in Guangzhou, China.	Insects. 2016 Dec 17;7(4). pii: E79. doi: 10.3390/insects7040079.	27999305	PubMed	FALSE	FALSE
2017	Wintenberger C, Maubon D, Charpentier E, Rendu J, Pavese P, Augier C, Malvezzi P, Camara B, Mallaret MR, Bouillet L, Epaulard O.	Grouped Cases of Pulmonary Pneumocystosis After Solid Organ Transplantation: Advantages of Coordination by an Infectious Diseases Unit for Overall Management and Epidemiological Monitoring.	Infect Control Hosp Epidemiol. 2017 Feb;38(2):179-185. doi: 10.1017/ice.2016.274. Epub 2016 Nov 28.	27890037	PubMed	FALSE	FALSE
2016	Ashfaq M, Hebert PD.	DNA barcodes for bio-surveillance: regulated and economically important arthropod plant pests.	Genome. 2016 Nov;59(11):933-945. Epub 2016 Aug 30. Review.	27753511	PubMed	FALSE	FALSE
2016	Whitfield GP, Ussery EN, Riordan B, Wendel AM.	Association Between User-Generated Commuting Data and Population-Representative Active Commuting Surveillance Data - Four Cities, 2014-2015.	MMWR Morb Mortal Wkly Rep. 2016 Sep 16;65(36):959-62. doi: 10.15585/mmwr.mm6536a4.	27632357	PubMed	FALSE	FALSE
2016	Kurosaki Y, Magassouba N, Bah HA, Soropogui B, DorÃ© A, Kourouma F, Cherif MS, Keita S, Yasuda J.	Deployment of a Reverse Transcription Loop-Mediated Isothermal Amplification Test for Ebola Virus Surveillance in Remote Areas in Guinea.	J Infect Dis. 2016 Oct 15;214(suppl 3):S229-S233. Epub 2016 Aug 1.	27481863	PubMed	FALSE	FALSE
2016	Cherutich P, Golden M, Betz B, Wamuti B, Ng'ang'a A, Maingi P, Macharia P, Sambai B, Abuna F, Bukusi D, Dunbar M, Farquhar C.	Surveillance of HIV assisted partner services using routine health information systems in Kenya.	BMC Med Inform Decis Mak. 2016 Jul 20;16:97. doi: 10.1186/s12911-016-0337-9.	27439397	PubMed	FALSE	FALSE
2016	Ruhe ZC, Nguyen JY, Chen AJ, Leung NY, Hayes CS, Low DA.	CDI Systems Are Stably Maintained by a Cell-Contact Mediated Surveillance Mechanism.	PLoS Genet. 2016 Jun 29;12(6):e1006145. doi: 10.1371/journal.pgen.1006145. eCollection 2016 Jun.	27355474	PubMed	FALSE	FALSE
2017	Kolisnyk B, Al-Onaizi M, Soreq L, Barbash S, Bekenstein U, Haberman N, Hanin G, Kish MT, Souza da Silva J, Fahnestock M, Ule J, Soreq H, Prado VF, Prado MAM.	Cholinergic Surveillance over Hippocampal RNA Metabolism and Alzheimer's-Like Pathology.	Cereb Cortex. 2017 Jul 1;27(7):3553-3567. doi: 10.1093/cercor/bhw177.	27312991	PubMed	FALSE	FALSE
2017	Manaktala S, Claypool SR.	Evaluating the impact of a computerized surveillance algorithm and decision support system on sepsis mortality.	J Am Med Inform Assoc. 2017 Jan;24(1):88-95. doi: 10.1093/jamia/ocw056. Epub 2016 May 25.	27225197	PubMed	FALSE	FALSE
2016	Scott V, Crawford-Browne S, Sanders D.	Critiquing the response to the Ebola epidemic through a Primary Health Care Approach.	BMC Public Health. 2016 May 17;16:410. doi: 10.1186/s12889-016-3071-4.	27185252	PubMed	FALSE	FALSE
2016	Dal Grande E, Chittleborough CR, Campostrini S, Taylor AW.	Bias of health estimates obtained from chronic disease and risk factor surveillance systems using telephone population surveys in Australia: results from a representative face-to-face survey in Australia from 2010 to 2013.	BMC Med Res Methodol. 2016 Apr 18;16:44. doi: 10.1186/s12874-016-0145-z.	27089889	PubMed	FALSE	FALSE
2016	Stoesser N, Sheppard AE, Pankhurst L, De Maio N, Moore CE, Sebra R, Turner P, Anson LW, Kasarskis A, Batty EM, Kos V, Wilson DJ, Phetsouvanh R, Wyllie D, Sokurenko E, Manges AR, Johnson TJ, Price LB, Peto TE, Johnson JR, Didelot X, Walker AS, et al.	Evolutionary History of the Global Emergence of the Escherichia coli Epidemic Clone ST131.	mBio. 2016 Mar 22;7(2):e02162. doi: 10.1128/mBio.02162-15.	27006459	PubMed	FALSE	FALSE
2017	Li YP, Gao HW, Fan HJ, Wei W, Xu B, Dong WL, Li QF, Song WJ, Hou SK.	Infectious Disease Information Collection System at the Scene of Disaster Relief Based on a Personal Digital Assistant.	Disaster Med Public Health Prep. 2017 Dec;11(6):668-673. doi: 10.1017/dmp.2015.183. Epub 2016 Feb 29.	26924070	PubMed	FALSE	FALSE
2016	Shim JH, Cho YI.	A Mobile Robot Localization via Indoor Fixed Remote Surveillance Cameras.	Sensors (Basel). 2016 Feb 4;16(2):195. doi: 10.3390/s16020195.	26861325	PubMed	FALSE	FALSE
2016	Smith S, Elliot AJ, Hajat S, Bone A, Bates C, Smith GE, Kovats S.	The Impact of Heatwaves on Community Morbidity and Healthcare Usage: A Retrospective Observational Study Using Real-Time Syndromic Surveillance.	Int J Environ Res Public Health. 2016 Jan 16;13(1). pii: E132. doi: 10.3390/ijerph13010132.	26784214	PubMed	FALSE	FALSE
2016	Pillet S, Berthelot P, Gagneux-Brunon A, Mory O, Gay C, Viallon A, Lucht F, Pozzetto B, Botelho-Nevers E.	Contamination of healthcare workers' mobile phones by epidemic viruses.	Clin Microbiol Infect. 2016 May;22(5):456.e1-6. doi: 10.1016/j.cmi.2015.12.008. Epub 2015 Dec 20. Erratum in: Clin Microbiol Infect. 2016 Sep;22(9):e21.	26713553	PubMed	FALSE	FALSE
2015	Chenais E, Sternberg-Lewerin S, Boqvist S, Emanuelson U, Aliro T, Tejler E, Cocca G, Masembe C, StÃ¥hl K.	African Swine Fever in Uganda: Qualitative Evaluation of Three Surveillance Methods with Implications for Other Resource-Poor Settings.	Front Vet Sci. 2015 Oct 28;2:51. doi: 10.3389/fvets.2015.00051. eCollection 2015.	26664978	PubMed	FALSE	FALSE
2015	Birur PN, Sunny SP, Jena S, Kandasarma U, Raghavan S, Ramaswamy B, Shanmugam SP, Patrick S, Kuriakose R, Mallaiah J, Suresh A, Chigurupati R, Desai R, Kuriakose MA.	Mobile health application for remote oral cancer surveillance.	J Am Dent Assoc. 2015 Dec;146(12):886-94. doi: 10.1016/j.adaj.2015.05.020.	26610833	PubMed	FALSE	FALSE
2015	White WA, Kennedy K, Belgum HS, Payne NR, Kurachek S.	The Well-Defined Pediatric ICU: Active Surveillance Using Nonmedical Personnel to Capture Less Serious Safety Events.	Jt Comm J Qual Patient Saf. 2015 Dec;41(12):550-60.	26567145	PubMed	FALSE	FALSE
2015	Rubenstein BL, Spencer C, Mansourian H, Noble E, Munganga GB, Stark L.	Community-based surveillance to monitor trends in unaccompanied and separated children in eastern DRC.	Child Abuse Negl. 2015 Dec;50:76-84. doi: 10.1016/j.chiabu.2015.09.002. Epub 2015 Oct 1.	26427887	PubMed	FALSE	FALSE
2016	Hardelid P, Rait G, Gilbert R, Petersen I.	Prescribing of neuraminidase inhibitors for influenza in UK primary care since the 2009 pandemic.	Epidemiol Infect. 2016 Mar;144(4):772-6. doi: 10.1017/S095026881500206X. Epub 2015 Sep 14.	26364671	PubMed	FALSE	FALSE
2016	Alqahtani AS, BinDhim NF, Tashani M, Willaby HW, Wiley KE, Heywood AE, Booy R, Rashid H.	Pilot use of a novel smartphone application to track traveller health behaviour and collect infectious disease data during a mass gathering: Hajj pilgrimage 2014.	J Epidemiol Glob Health. 2016 Sep;6(3):147-55. doi: 10.1016/j.jegh.2015.07.005. Epub 2015 Aug 13.	26279527	PubMed	FALSE	FALSE
2015	Galvin S, Callan A, Cormican M, Duane S, Bennett K, Murphy AW, Vellinga A.	Improving antimicrobial prescribing in Irish primary care through electronic data collection and surveillance: a feasibility study.	BMC Fam Pract. 2015 Jul 2;16:77. doi: 10.1186/s12875-015-0280-3.	26135455	PubMed	FALSE	FALSE
2015	David MZ, Acree ME, Sieth JJ, Boxrud DJ, Dobbins G, Lynfield R, Boyle-Vavra S, Daum RS.	Pediatric Staphylococcus aureus Isolate Genotypes and Infections from the Dawn of the Community-Associated Methicillin-Resistant S. aureus Epidemic Era in Chicago, 1994 to 1997.	J Clin Microbiol. 2015 Aug;53(8):2486-91. doi: 10.1128/JCM.00096-15. Epub 2015 May 27.	26019202	PubMed	FALSE	FALSE
2015	Goutard FL, Binot A, Duboz R, Rasamoelina-Andriamanivo H, Pedrono M, Holl D, Peyre MI, Cappelle J, Chevalier V, FiguiÃ© M, Molia S, Roger FL.	How to reach the poor? Surveillance in low-income countries, lessons from experiences in Cambodia and Madagascar.	Prev Vet Med. 2015 Jun 1;120(1):12-26. doi: 10.1016/j.prevetmed.2015.02.014. Epub 2015 Feb 25.	25842000	PubMed	FALSE	FALSE
2015	Pathak A, Sharma S, Sharma M, Mahadik VK, Lundborg CS.	Feasibility of a Mobile Phone-Based Surveillance for Surgical Site Infections in Rural India.	Telemed J E Health. 2015 Nov;21(11):946-9. doi: 10.1089/tmj.2014.0199. Epub 2015 Mar 6.	25748641	PubMed	FALSE	FALSE
2015	Matsumura Y, Johnson JR, Yamamoto M, Nagao M, Tanaka M, Takakura S, Ichiyama S; Kyotoâ€“Shiga Clinical Microbiology Study Group.; Kyoto-Shiga Clinical Microbiology Study Group..	CTX-M-27- and CTX-M-14-producing, ciprofloxacin-resistant Escherichia coli of the H30 subclonal group within ST131 drive a Japanese regional ESBL epidemic.	J Antimicrob Chemother. 2015;70(6):1639-49. doi: 10.1093/jac/dkv017. Epub 2015 Feb 16.	25687644	PubMed	FALSE	FALSE
2015	Nsoesie EO, Kluberg SA, Mekaru SR, Majumder MS, Khan K, Hay SI, Brownstein JS.	New digital technologies for the surveillance of infectious diseases at mass gathering events.	Clin Microbiol Infect. 2015 Feb;21(2):134-40. doi: 10.1016/j.cmi.2014.12.017. Epub 2014 Dec 31. Review.	25636385	PubMed	TRUE	FALSE
2014	Njuguna HN, Caselton DL, Arunga GO, Emukule GO, Kinyanjui DK, Kalani RM, Kinkade C, Muthoka PM, Katz MA, Mott JA.	A comparison of smartphones to paper-based questionnaires for routine influenza sentinel surveillance, Kenya, 2011-2012.	BMC Med Inform Decis Mak. 2014 Dec 24;14:107. doi: 10.1186/s12911-014-0107-5.	25539745	PubMed	FALSE	FALSE
2014	Stockwell MS, Reed C, Vargas CY, Camargo S, Garretson AF, Alba LR, LaRussa P, Finelli L, Larson EL, Saiman L.	MoSAIC: Mobile Surveillance for Acute Respiratory Infections and Influenza-Like Illness in the Community.	Am J Epidemiol. 2014 Dec 15;180(12):1196-1201.	25416593	PubMed	TRUE	FALSE
2015	Simonsen KA, Hunskaar S, Sandvik H, Rortveit G.	Primary care utilization among patients with influenza during the 2009 pandemic. Does risk for severe influenza disease or prior contact with the general practitioner have any influence?	Fam Pract. 2015 Feb;32(1):56-61. doi: 10.1093/fampra/cmu072. Epub 2014 Oct 31.	25361634	PubMed	FALSE	FALSE
2014	RÃ¸rtveit S, Skutlaberg DH, Langeland N, Rortveit G.	The decline of the impetigo epidemic caused by the epidemic European fusidic acid-resistant impetigo clone: an 11.5-year population-based incidence study from a community in Western Norway.	Scand J Infect Dis. 2014 Dec;46(12):832-7. doi: 10.3109/00365548.2014.947317. Epub 2014 Sep 17.	25229166	PubMed	FALSE	FALSE
2014	Spagnoletti M, Ceccarelli D, Rieux A, Fondi M, Taviani E, Fani R, Colombo MM, Colwell RR, Balloux F.	Acquisition and evolution of SXT-R391 integrative conjugative elements in the seventh-pandemic Vibrio cholerae lineage.	mBio. 2014 Aug 19;5(4). pii: e01356-14. doi: 10.1128/mBio.01356-14.	25139901	PubMed	FALSE	FALSE
2013	Hill S, Merchant R, Ungar L.	LESSONS LEARNED ABOUT PUBLIC HEALTH FROM ONLINE CROWD SURVEILLANCE.	Big Data. 2013 Sep 10;1(3):160-167.	25045598	PubMed	FALSE	FALSE
2014	Mwabukusi M, Karimuribo ED, Rweyemamu MM, Beda E.	Mobile technologies for disease surveillance in humans and animals.	Onderstepoort J Vet Res. 2014 Apr 23;81(2):E1-5. doi: 10.4102/ojvr.v81i2.737.	25005126	PubMed	FALSE	FALSE
2014	Ghosh A, Charlton KE, Girdo L, Batterham M.	Using data from patient interactions in primary care for population level chronic disease surveillance: The Sentinel Practices Data Sourcing (SPDS) project.	BMC Public Health. 2014 Jun 5;14:557. doi: 10.1186/1471-2458-14-557.	24899119	PubMed	FALSE	FALSE
2014	Cummings MJ, Wamala JF, Komakech I, Malimbo M, Lukwago L.	Emerging and reemerging epidemic-prone diseases among settling nomadic pastoralists in Uganda.	Acta Trop. 2014 Sep;137:19-24. doi: 10.1016/j.actatropica.2014.04.025. Epub 2014 Apr 29. Review.	24784434	PubMed	FALSE	FALSE
2014	Flicoteaux R, Pulcini C, Carrieri P, Schwarzinger M, Leport C, Verger P.	Correlates of general practitioners' recommendations to patients regarding vaccination for the 2009-2010 pandemic influenza (A/H1N1) in France: implications for future vaccination campaigns.	Vaccine. 2014 Apr 25;32(20):2281-7. doi: 10.1016/j.vaccine.2014.02.074. Epub 2014 Mar 12.	24631097	PubMed	FALSE	FALSE
2014	Lekei E, Ngowi AV, London L.	Hospital-based surveillance for acute pesticide poisoning caused by neurotoxic and other pesticides in Tanzania.	Neurotoxicology. 2014 Dec;45:318-26. doi: 10.1016/j.neuro.2014.02.007. Epub 2014 Mar 2.	24594208	PubMed	FALSE	FALSE
2014	Stinear TP, Holt KE, Chua K, Stepnell J, Tuck KL, Coombs G, Harrison PF, Seemann T, Howden BP.	Adaptive change inferred from genomic population analysis of the ST93 epidemic clone of community-associated methicillin-resistant Staphylococcus aureus.	Genome Biol Evol. 2014 Feb;6(2):366-78. doi: 10.1093/gbe/evu022.	24482534	PubMed	FALSE	FALSE
2014	Schreiber MD, Yin R, Omaish M, Broderick JE.	Snapshot from Superstorm Sandy: American Red Cross mental health risk surveillance in lower New York State.	Ann Emerg Med. 2014 Jul;64(1):59-65. doi: 10.1016/j.annemergmed.2013.11.009. Epub 2013 Dec 22.	24368053	PubMed	FALSE	FALSE
2013	Zaidi SM, Labrique AB, Khowaja S, Lotia-Farrukh I, Irani J, Salahuddin N, Khan AJ.	Geographic variation in access to dog-bite care in Pakistan and risk of dog-bite exposure in Karachi: prospective surveillance using a low-cost mobile phone system.	PLoS Negl Trop Dis. 2013 Dec 12;7(12):e2574. doi: 10.1371/journal.pntd.0002574. eCollection 2013.	24349590	PubMed	FALSE	FALSE
2013	Kunin M, Engelhard D, Piterman L, Thomas S.	Response of general practitioners to infectious disease public health crises: an integrative systematic review of the literature.	Disaster Med Public Health Prep. 2013 Oct;7(5):522-33. doi: 10.1017/dmp.2013.82. Review.	24274132	PubMed	FALSE	FALSE
2013	Guignard R, Wilquin JL, Richard JB, Beck F.	Tobacco smoking surveillance: is quota sampling an efficient tool for monitoring national trends? A comparison with a random cross-sectional survey.	PLoS One. 2013 Oct 23;8(10):e78372. doi: 10.1371/journal.pone.0078372. eCollection 2013.	24194924	PubMed	FALSE	FALSE
2013	Moore SC, Crompton K, van Goozen S, van den Bree M, Bunney J, Lydall E.	A feasibility study of short message service text messaging as a surveillance tool for alcohol consumption and vehicle for interventions in university students.	BMC Public Health. 2013 Oct 25;13:1011. doi: 10.1186/1471-2458-13-1011.	24160674	PubMed	FALSE	FALSE
2013	McCann L, Allan W, Read P, McNulty A.	Contact tracing using provider referral: how difficult is it?	Sex Health. 2013 Nov;10(5):472-3. doi: 10.1071/SH13085.	24074813	PubMed	FALSE	FALSE
2013	Mazrukho AB, Tatarenko OA, Alekseyeva LP, Agafonova VV, Shaly OA, Pisanov RV, Aiydinov GV, Stupina NA.	[The analysis of possibility to apply new preparations in serologic diagnostic of agent of cholera in working activity of specialized anti-epidemic brigades].	Klin Lab Diagn. 2013 May;(5):59-61. Russian.	24006648	PubMed	FALSE	FALSE
2013	Ha YP, Littman-Quinn R, Antwi C, Seropola G, Green RS, Tesfalul MA, Ho-Foster A, Luberti AA, Holmes JH, Steenhoff AP, Kovarik CL.	A mobile health approach to tuberculosis contact tracing in resource-limited settings.	Stud Health Technol Inform. 2013;192:1188.	23920962	PubMed	TRUE	FALSE
2013	Zhou XN, Bergquist R, Tanner M.	Elimination of tropical disease through surveillance and response.	Infect Dis Poverty. 2013 Jan 3;2(1):1. doi: 10.1186/2049-9957-2-1.	23849433	PubMed	TRUE	FALSE
2013	Michael BD, Geleta D.	Development of ClickClinica: a novel smartphone application to generate real-time global disease surveillance and clinical practice data.	BMC Med Inform Decis Mak. 2013 Jul 2;13:70. doi: 10.1186/1472-6947-13-70.	23816161	PubMed	FALSE	FALSE
2013	Michaels AJ, Hill JG, Bliss D, Sperley BP, Young BP, Quint P, Shanks TR, Dalthorp J, Long WB, Morgan LJ.	Pandemic flu and the sudden demand for ECMO resources: a mature trauma program can provide surge capacity in acute critical care crises.	J Trauma Acute Care Surg. 2013 Jun;74(6):1493-7. doi: 10.1097/TA.0b013e31828d636e.	23694877	PubMed	FALSE	FALSE
2013	Augestad KM, Norum J, Dehof S, Aspevik R, Ringberg U, Nestvold T, Vonen B, SkrÃ¸vseth SO, Lindsetmo RO.	Cost-effectiveness and quality of life in surgeon versus general practitioner-organised colon cancer surveillance: a randomised controlled trial.	BMJ Open. 2013 Apr 4;3(4). pii: e002391. doi: 10.1136/bmjopen-2012-002391. Print 2013.	23564936	PubMed	FALSE	FALSE
2013	Li YP, Fang LQ, Gao SQ, Wang Z, Gao HW, Liu P, Wang ZR, Li YL, Zhu XG, Li XL, Xu B, Li YJ, Yang H, de Vlas SJ, Shi TX, Cao WC.	Decision support system for the response to infectious disease emergencies based on WebGIS and mobile services in China.	PLoS One. 2013;8(1):e54842. doi: 10.1371/journal.pone.0054842. Epub 2013 Jan 23.	23372780	PubMed	TRUE	FALSE
2012	Meng L, Wang XH, Li JS, Ren XW, Li HY, Hu XB, Yang XT, Qin LY, Chen JH, Bai YN.	[Dynamic prediction on the number of influenza-like cases in Gansu province based on data from the influenza sentinel surveillance program, from 2006 to 2011].	Zhonghua Liu Xing Bing Xue Za Zhi. 2012 Nov;33(11):1155-8. Chinese.	23290903	PubMed	FALSE	FALSE
2012	Guo Y, Su XM.	Mobile device-based reporting system for Sichuan earthquake-affected areas infectious disease reporting in China.	Biomed Environ Sci. 2012 Dec;25(6):724-9. doi: 10.3967/0895-3988.2012.06.016.	23228844	PubMed	TRUE	FALSE
2013	Mueller JE.	Conjugate vaccine introduction in the African meningitis belt: meeting surveillance objectives.	Trop Med Int Health. 2013 Jan;18(1):58-64. doi: 10.1111/tmi.12009. Epub 2012 Nov 2.	23121399	PubMed	FALSE	FALSE
2012	Verger P, Flicoteaux R, Schwarzinger M, Sagaon-Teyssier L, Peretti-Watel P, Launay O, Sebbah R, Moatti JP.	Pandemic influenza (A/H1N1) vaccine uptake among French private general practitioners: a cross sectional study in 2010.	PLoS One. 2012;7(8):e41837. doi: 10.1371/journal.pone.0041837. Epub 2012 Aug 3.	22879896	PubMed	FALSE	FALSE
2012	Burdette SD, Trotman R, Cmar J.	Mobile infectious disease references: from the bedside to the beach.	Clin Infect Dis. 2012 Jul;55(1):114-25. doi: 10.1093/cid/cis261.	22679027	PubMed	FALSE	FALSE
2012	Weksler ME, Weksler BB.	The epidemic of distraction.	Gerontology. 2012;58(5):385-90. doi: 10.1159/000338331. Epub 2012 May 10.	22572729	PubMed	FALSE	FALSE
2012	Mailles A, De Broucker T, Costanzo P, Martinez-Almoyna L, Vaillant V, Stahl JP; Steering Committee and Investigators Group..	Long-term outcome of patients presenting with acute infectious encephalitis of various causes in France.	Clin Infect Dis. 2012 May;54(10):1455-64. doi: 10.1093/cid/cis226. Epub 2012 Mar 28.	22460967	PubMed	FALSE	FALSE
2011	Banandur P, Rajaram SP, Mahagaonkar SB, Bradley J, Ramesh BM, Washington RG, Blanchard JF, Moses S, Lowndes CM, Alary M.	Heterogeneity of the HIV epidemic in the general population of Karnataka state, south India.	BMC Public Health. 2011 Dec 29;11 Suppl 6:S13. doi: 10.1186/1471-2458-11-S6-S13.	22376218	PubMed	FALSE	FALSE
2012	Usein CR, Grigore L, Georgescu R, Cristea V, BÃ£ltoiu M, StrÃ£uÅ£ M.	Molecular characterization of adult-colonizing Streptococcus agalactiae from an area-based surveillance study in Romania.	Eur J Clin Microbiol Infect Dis. 2012 Sep;31(9):2301-10. doi: 10.1007/s10096-012-1569-y. Epub 2012 Feb 23.	22358726	PubMed	FALSE	FALSE
2011	Macias E, Suarez A, Chiti F, Sacco A, Fantacci R.	A hierarchical communication architecture for oceanic surveillance applications.	Sensors (Basel). 2011;11(12):11343-56. doi: 10.3390/s111211343. Epub 2011 Nov 30.	22247669	PubMed	FALSE	FALSE
2011	Barthe J, Noyelle C, Partouche H.	[French general practitioners' perceptions and use of neuraminidase inhibitors during the pandemic A(H1N1)2009 influenza].	Sante Publique. 2011 Jul-Aug;23(4):305-15. French.	22177608	PubMed	FALSE	FALSE
2011	Sun LP, Liang YS, Wu HH, Tian ZX, Dai JR, Yang K, Hong QB, Zhou XN, Yang GJ.	A Google Earth-based surveillance system for schistosomiasis japonica implemented in the lower reaches of the Yangtze River, China.	Parasit Vectors. 2011 Nov 27;4:223. doi: 10.1186/1756-3305-4-223.	22117601	PubMed	FALSE	FALSE
2011	Bal G, Sellier E, Gennai S, Caillis M, FranÃ§ois P, Pavese P.	Infectious disease specialist telephone consultations requested by general practitioners.	Scand J Infect Dis. 2011 Dec;43(11-12):912-7. doi: 10.3109/00365548.2011.598874. Epub 2011 Aug 26.	21867475	PubMed	FALSE	FALSE
2012	Tam CC, Rodrigues LC, Viviani L, Dodds JP, Evans MR, Hunter PR, Gray JJ, Letley LH, Rait G, Tompkins DS, O'Brien SJ; IID2 Study Executive Committee..	Longitudinal study of infectious intestinal disease in the UK (IID2 study): incidence in the community and presenting to general practice.	Gut. 2012 Jan;61(1):69-77. doi: 10.1136/gut.2011.238386. Epub 2011 Jun 27.	21708822	PubMed	FALSE	FALSE
2011	Grolla A, Jones SM, Fernando L, Strong JE, Ströher U, Möller P, Paweska JT, Burt F, Pablo Palma P, Sprecher A, Formenty P, Roth C, Feldmann H.	The use of a mobile laboratory unit in support of patient management and epidemiological surveillance during the 2005 Marburg Outbreak in Angola.	PLoS Negl Trop Dis. 2011 May;5(5):e1183. doi: 10.1371/journal.pntd.0001183. Epub 2011 May 24.	21629730	PubMed	FALSE	FALSE
2011	RÃ¸rtveit S, HunskÃ¥r S, Wensaas KA, Simonsen KA, RÃ¸rtveit G.	[The influenza pandemic in a Norwegian municipality autumn 2009].	Tidsskr Nor Laegeforen. 2011 Apr 8;131(7):675-9. doi: 10.4045/tidsskr.10.0858. Norwegian.	21494301	PubMed	FALSE	FALSE
2011	Heegaard PM, Stockmarr A, PiÃ±eiro M, Carpintero R, Lampreave F, Campbell FM, Eckersall PD, Toussaint MJ, Gruys E, Sorensen NS.	Optimal combinations of acute phase proteins for detecting infectious disease in pigs.	Vet Res. 2011 Mar 17;42:50. doi: 10.1186/1297-9716-42-50.	21414190	PubMed	FALSE	FALSE
2011	Giri S, Sykes EA, Jennings TL, Chan WC.	Rapid screening of genetic biomarkers of infectious agents using quantum dot barcodes.	ACS Nano. 2011 Mar 22;5(3):1580-7. doi: 10.1021/nn102873w. Epub 2011 Feb 28.	21355538	PubMed	FALSE	FALSE
2012	Schlaich C, Sevenich C, Gau B.	[Public health measures at the airport of Hamburg during the early phase of pandemic influenza (H1N1) 2009].	Gesundheitswesen. 2012 Mar;74(3):145-53. doi: 10.1055/s-0030-1270502. Epub 2011 Feb 8. German.	21305451	PubMed	FALSE	FALSE
2011	Björkman I, Erntell M, Röing M, Lundborg CS.	Infectious disease management in primary care: perceptions of GPs.	BMC Fam Pract. 2011 Jan 11;12:1. doi: 10.1186/1471-2296-12-1.	21223592	PubMed	FALSE	FALSE
2011	Lin Y, Heffernan C.	Accessible and inexpensive tools for global HPAI surveillance: A mobile-phone based system.	Prev Vet Med. 2011 Feb 1;98(2-3):209-14. doi: 10.1016/j.prevetmed.2010.10.003. Epub 2010 Dec 16.	21167614	PubMed	TRUE	FALSE
2010	Lee A, Chuh AA.	Facing the threat of influenza pandemic - roles of and implications to general practitioners.	BMC Public Health. 2010 Nov 2;10:661. doi: 10.1186/1471-2458-10-661.	21044300	PubMed	FALSE	FALSE
2010	Robertson C, Sawford K, Daniel SL, Nelson TA, Stephen C.	Mobile phone-based infectious disease surveillance system, Sri Lanka.	Emerg Infect Dis. 2010 Oct;16(10):1524-31. doi: 10.3201/eid1610.100249.	20875276	PubMed	FALSE	FALSE
2010	Opstelten W, van Essen GA, Heijnen ML, Ballieux MJ, Goudswaard AN.	High vaccination rates for seasonal and pandemic (A/H1N1) influenza among healthcare workers in Dutch general practice.	Vaccine. 2010 Aug 31;28(38):6164-8. doi: 10.1016/j.vaccine.2010.07.031. Epub 2010 Jul 24.	20659516	PubMed	FALSE	FALSE
2010	van den Broek IV, Verheij RA, van Dijk CE, Koedijk FD, van der Sande MA, van Bergen JE.	Trends in sexually transmitted infections in the Netherlands, combining surveillance data from general practices and sexually transmitted infection centers.	BMC Fam Pract. 2010 May 20;11:39. doi: 10.1186/1471-2296-11-39.	20487552	PubMed	FALSE	FALSE
2010	Oehler RL, Smith K, Toney JF.	Infectious diseases resources for the iPhone.	Clin Infect Dis. 2010 May 1;50(9):1268-74. doi: 10.1086/651602.	20233061	PubMed	TRUE	FALSE
2010	Randrianasolo L, Raoelina Y, Ratsitorahina M, Ravolomanana L, Andriamandimby S, Heraud JM, Rakotomanana F, Ramanjato R, Randrianarivo-Solofoniaina AE, Richard V.	Sentinel surveillance system for early outbreak detection in Madagascar.	BMC Public Health. 2010 Jan 21;10:31. doi: 10.1186/1471-2458-10-31.	20092624	PubMed	FALSE	FALSE
2020	AlAmri AM, AlQurayan AM, Sebastian T, AlNimr AM.	Molecular Surveillance of Multidrug-Resistant Acinetobacter baumannii.	Curr Microbiol. 2020 Mar;77(3):335-342. doi: 10.1007/s00284-019-01836-z. Epub 2019 Dec 12.	31832843	PubMed	FALSE	FALSE
2019	Cho S, Gupta SK, McMillan EA, Sharma P, Ramadan H, JovÃ© T, Jackson CR, Frye JG.	Genomic Analysis of Multidrug-Resistant Escherichia coli from Surface Water in Northeast Georgia, United States: Presence of an ST131 Epidemic Strain Containing bla(CTX-M-15) on a Phage-Like Plasmid.	Microb Drug Resist. 2019 Nov 14. doi: 10.1089/mdr.2019.0306. [Epub ahead of print]	31725354	PubMed	FALSE	FALSE
2019	Huffman S, Webb C, Spina SP.	Investigation into the cleaning methods of smartphones and wearables from infectious contamination in a patient care environment (I-SWIPE).	Am J Infect Control. 2019 Nov 7. pii: S0196-6553(19)30845-4. doi: 10.1016/j.ajic.2019.09.009. [Epub ahead of print]	31706547	PubMed	FALSE	FALSE
2019	Kim M, Yune S, Chang S, Jung Y, Sa SO, Han HW.	The Fever Coach Mobile App for Participatory Influenza Surveillance in Children: Usability Study.	JMIR Mhealth Uhealth. 2019 Oct 17;7(10):e14276. doi: 10.2196/14276.	31625946	PubMed	TRUE	TRUE
2019	Poljak M, Å terbenc A.	Use of drones in clinical microbiology and infectious diseases: current status, challenges and barriers.	Clin Microbiol Infect. 2019 Sep 28. pii: S1198-743X(19)30499-9. doi: 10.1016/j.cmi.2019.09.014. [Epub ahead of print] Review.	31574337	PubMed	FALSE	FALSE
2019	Danquah LO, Hasham N, MacFarlane M, Conteh FE, Momoh F, Tedesco AA, Jambai A, Ross DA, Weiss HA.	Use of a mobile application for Ebola contact tracing and monitoring in northern Sierra Leone: a proof-of-concept study.	BMC Infect Dis. 2019 Sep 18;19(1):810. doi: 10.1186/s12879-019-4354-z.	31533659	PubMed	FALSE	FALSE
2019	El-Dalati S, Murthy VL, Owczarczyk AB, Fagan C, Riddell J 4th, Cinti S, Weinberg RL.	Correlating cardiac F-18 FDG PET/CT results with intra-operative findings in infectious endocarditis.	J Nucl Cardiol. 2019 Sep 4. doi: 10.1007/s12350-019-01874-x. [Epub ahead of print]	31485962	PubMed	FALSE	FALSE
2019	Lavallee DC, Lee JR, Semple JL, Lober WB, Evans HL.	Engaging Patients in Co-Design of Mobile Health Tools for Surgical Site Infection Surveillance: Implications for Research and Implementation.	Surg Infect (Larchmt). 2019 Oct;20(7):535-540. doi: 10.1089/sur.2019.148. Epub 2019 Aug 20.	31429644	PubMed	FALSE	FALSE
2019	Thumbi SM, Njenga MK, Otiang E, Otieno L, Munyua P, Eichler S, Widdowson MA, McElwain TF, Palmer GH.	Mobile phone-based surveillance for animal disease in rural communities: implications for detection of zoonoses spillover.	Philos Trans R Soc Lond B Biol Sci. 2019 Sep 30;374(1782):20190020. doi: 10.1098/rstb.2019.0020. Epub 2019 Aug 12.	31401960	PubMed	FALSE	FALSE
2019	Lee JR, Evans HL, Lober WB, Lavallee DC; ASSIST Investigators..	A Stakeholder-Driven Framework for Evaluating Surgical Site Infection Surveillance Technologies.	Surg Infect (Larchmt). 2019 Oct;20(7):588-591. doi: 10.1089/sur.2019.146. Epub 2019 Jul 26. Review.	31347988	PubMed	FALSE	FALSE
2019	Lwin MO, Sheldenkar A, Panchapakesan C, Ng JS, Lau J, Jayasundar K, Horathalge K, Rathnayake VS, Crawley AW, Wimalaratne P.	Epihack Sri Lanka: development of a mobile surveillance tool for dengue fever.	BMC Med Inform Decis Mak. 2019 Jun 13;19(1):111. doi: 10.1186/s12911-019-0829-5.	31196073	PubMed	FALSE	FALSE
2019	Husnayain A, Fuad A, Lazuardi L.	Correlation between Google Trends on dengue fever and national surveillance report in Indonesia.	Glob Health Action. 2019;12(1):1552652. doi: 10.1080/16549716.2018.1552652.	31154985	PubMed	FALSE	FALSE
2019	Ponum M, Hasan O, Khan S.	EasyDetectDisease: An Android App for Early Symptom Detection and Prevention of Childhood Infectious Diseases.	Interact J Med Res. 2019 May 14;8(2):e12664. doi: 10.2196/12664.	31094329	PubMed	FALSE	FALSE
2019	Papadakis G, Pantazis AK, Ntogka M, Parasyris K, Theodosi GI, Kaprou G, Gizeli E.	3D-printed Point-of-Care Platform for Genetic Testing of Infectious Diseases Directly in Human Samples Using Acoustic Sensors and a Smartphone.	ACS Sens. 2019 May 24;4(5):1329-1336. doi: 10.1021/acssensors.9b00264. Epub 2019 Apr 25.	30964650	PubMed	FALSE	FALSE
2019	Jongejan F, de Jong S, Voskuilen T, van den Heuvel L, Bouman R, Heesen H, Ijzermans C, Berger L.	Tekenscanner": a novel smartphone application for companion animal owners and veterinarians to engage in tick and tick-borne pathogen surveillance in the Netherlands.	Parasit Vectors. 2019 Mar 26;12(1):116. doi: 10.1186/s13071-019-3373-3.	30909941	PubMed	FALSE	FALSE
2019	Fu P, Tang Y, Li G, Yu L, Wang Y, Jiang X.	Pandemic spread of bla(KPC-2) among Klebsiella pneumoniae ST11 in China is associated with horizontal transfer mediated by IncFII-like plasmids.	Int J Antimicrob Agents. 2019 Aug;54(2):117-124. doi: 10.1016/j.ijantimicag.2019.03.014. Epub 2019 Mar 15.	30885806	PubMed	FALSE	FALSE
2019	Wood CS, Thomas MR, Budd J, Mashamba-Thompson TP, Herbst K, Pillay D, Peeling RW, Johnson AM, McKendry RA, Stevens MM.	Taking connected mobile-health diagnostics of infectious diseases to the field.	Nature. 2019 Feb;566(7745):467-474. doi: 10.1038/s41586-019-0956-2. Epub 2019 Feb 27. Review.	30814711	PubMed	TRUE	FALSE
2019	Zeleke AA, Worku AG, Demissie A, Otto-Sobotka F, Wilken M, Lipprandt M, Tilahun B, Röhrig R.	Evaluation of Electronic and Paper-Pen Data Capturing Tools for Data Quality in a Public Health Survey in a Health and Demographic Surveillance Site, Ethiopia: Randomized Controlled Crossover Health Care Information Technology Evaluation.	JMIR Mhealth Uhealth. 2019 Feb 11;7(2):e10995. doi: 10.2196/10995.	30741642	PubMed	FALSE	FALSE
2019	Carstensen LS, Tamason CC, Sultana R, Tulsiani SM, Phelps MD, Gurley ES, Jensen PKM.	The Cholera Phone: Diarrheal Disease Surveillance by Mobile Phone in Bangladesh.	Am J Trop Med Hyg. 2019 Mar;100(3):510-516. doi: 10.4269/ajtmh.18-0546.	30693862	PubMed	FALSE	FALSE
2019	Saliba-Gustafsson EA, Dunberger Hampton A, Zarb P, Borg MA, StÃ¥lsby Lundborg C.	Antibiotic prescribing for respiratory tract complaints in Malta: a 1â€‰year repeated cross-sectional surveillance study.	J Antimicrob Chemother. 2019 Apr 1;74(4):1116-1124. doi: 10.1093/jac/dky544.	30624733	PubMed	FALSE	FALSE
2018	Shuaib FMB, Musa PF, Gashu ST, Onoka C, Ahmed SA, Bagana M, Galway M, Braka F, Muluh TJ, Banda R, Akpan G, Tunji A, Idris UK, Olusoga A, Briand P, Obiako N, Nebechukwu T, Mkanda P.	AVADAR (Auto-Visual AFP Detection and Reporting): demonstration of a novel SMS-based smartphone application to improve acute flaccid paralysis (AFP) surveillance in Nigeria.	BMC Public Health. 2018 Dec 13;18(Suppl 4):1305. doi: 10.1186/s12889-018-6187-x.	30541508	PubMed	FALSE	FALSE
2018	Gutfraind A, Peterson JK, Billig Rose E, Arevalo-Nieto C, Sheen J, Condori-Luna GF, Tankasala N, Castillo-Neyra R, Condori-Pino C, Anand P, Naquira-Velarde C, Levy MZ.	Integrating evidence, models and maps to enhance Chagas disease vector surveillance.	PLoS Negl Trop Dis. 2018 Nov 29;12(11):e0006883. doi: 10.1371/journal.pntd.0006883. eCollection 2018 Nov.	30496172	PubMed	FALSE	FALSE
2019	Patell R, Karwa A, Lopez R, Burke CA.	Poor Knowledge of Colorectal Cancer Screening and Surveillance Guidelines in a National Cohort of Digestive Disease Specialists.	Dig Dis Sci. 2019 Feb;64(2):391-400. doi: 10.1007/s10620-018-5339-2. Epub 2018 Oct 28.	30370490	PubMed	FALSE	FALSE
2018	Williams N.	Improving early detection of developmental dysplasia of the hip through general practitioner assessment and surveillance.	Aust J Gen Pract. 2018 Sep;47(9):619-623. doi: 10.31128/AJGP-03-18-4524.	30244557	PubMed	FALSE	FALSE
2018	Bergh MS, Bogen IL, Wilson SR, Ã˜iestad ÅML.	Addressing the Fentanyl Analogue Epidemic by Multiplex UHPLC-MS/MS Analysis of Whole Blood.	Ther Drug Monit. 2018 Dec;40(6):738-748. doi: 10.1097/FTD.0000000000000564.	30157097	PubMed	FALSE	FALSE
2018	Hightow-Weidman LB, Muessig K, Rosenberg E, Sanchez T, LeGrand S, Gravens L, Sullivan PS.	University of North Carolina/Emory Center for Innovative Technology (iTech) for Addressing the HIV Epidemic Among Adolescents and Young Adults in the United States: Protocol and Rationale for Center Development.	JMIR Res Protoc. 2018 Aug 3;7(8):e10365. doi: 10.2196/10365.	30076126	PubMed	TRUE	FALSE
2018	Peak CM, Wesolowski A, Zu Erbach-Schoenberg E, Tatem AJ, Wetter E, Lu X, Power D, Weidman-Grunewald E, Ramos S, Moritz S, Buckee CO, Bengtsson L.	Population mobility reductions associated with travel restrictions during the Ebola epidemic in Sierra Leone: use of mobile phone data.	Int J Epidemiol. 2018 Oct 1;47(5):1562-1570. doi: 10.1093/ije/dyy095.	29947788	PubMed	TRUE	FALSE
2018	Fornace KM, Surendra H, Abidin TR, Reyes R, Macalinao MLM, Stresman G, Luchavez J, Ahmad RA, Supargiyono S, Espino F, Drakeley CJ, Cook J.	Use of mobile technology-based participatory mapping approaches to geolocate health facility attendees for disease surveillance in low resource settings.	Int J Health Geogr. 2018 Jun 18;17(1):21. doi: 10.1186/s12942-018-0141-0.	29914506	PubMed	FALSE	FALSE
2018	Chirambo GB, Hardy VE, Heavin C, O'Connor Y, O'Donoghue J, Mastellos N, Tran T, Hsieh J, Wu JT, Carlsson S, Andersson B, Muula AS, Thompson M.	Perceptions of a mobile health intervention for Community Case Management in Malawi: Opportunities and challenges for Health Surveillance Assistants in a community setting.	Malawi Med J. 2018 Mar;30(1):6-12. doi: 10.4314/mmj.v30i1.2.	29868152	PubMed	FALSE	FALSE
2018	Gnädinger M, Herzig L, Ceschi A, Conen D, Staehelin A, Zoller M, Puhan MA.	Chronic conditions and multimorbidity in a primary care population: a study in the Swiss Sentinel Surveillance Network (Sentinella).	Int J Public Health. 2018 Dec;63(9):1017-1026. doi: 10.1007/s00038-018-1114-6. Epub 2018 May 21.	29786762	PubMed	FALSE	FALSE
2018	Oyas H, Holmstrom L, Kemunto NP, Muturi M, Mwatondo A, Osoro E, Bitek A, Bett B, Githinji JW, Thumbi SM, Widdowson MA, Munyua PM, Njenga MK.	Enhanced surveillance for Rift Valley Fever in livestock during El NiÃ±o rains and threat of RVF outbreak, Kenya, 2015-2016.	PLoS Negl Trop Dis. 2018 Apr 26;12(4):e0006353. doi: 10.1371/journal.pntd.0006353. eCollection 2018 Apr.	29698487	PubMed	FALSE	FALSE
2018	Edoh T.	Risk Prevention of Spreading Emerging Infectious Diseases Using a HybridCrowdsensing Paradigm, Optical Sensors, and Smartphone.	J Med Syst. 2018 Apr 10;42(5):91. doi: 10.1007/s10916-018-0937-2.	29633021	PubMed	FALSE	FALSE
2018	Katapally TR, Bhawra J, Leatherdale ST, Ferguson L, Longo J, Rainham D, Larouche R, Osgood N.	The SMART Study, a Mobile Health and Citizen Science Methodological Platform for Active Living Surveillance, Integrated Knowledge Translation, and Policy Interventions: Longitudinal Study.	JMIR Public Health Surveill. 2018 Mar 27;4(1):e31. doi: 10.2196/publichealth.8953.	29588267	PubMed	FALSE	FALSE
2018	Diese M, Kalonji A, Izale B, Villeneuve S, Kintaudi NM, Clarysse G, Ngongo N, Ntambue AM.	Community-based maternal, newborn, and child health surveillance: perceptions and attitudes of local stakeholders towards using mobile phone by village health volunteers in the Kenge Health Zone, Democratic Republic of Congo.	BMC Public Health. 2018 Mar 5;18(1):316. doi: 10.1186/s12889-018-5186-2.	29506500	PubMed	FALSE	FALSE
2017	Canfield S, Kemeter MJ, Hornberger J, Febbo PG.	Active Surveillance Use Among a Low-risk Prostate Cancer Population in a Large US Payer System: 17-Gene Genomic Prostate Score Versus Other Risk Stratification Methods.	Rev Urol. 2017;19(4):203-212. doi: 10.3909/riu0786. Review.	29472824	PubMed	FALSE	FALSE
2018	Zarei M.	Infectious pathogens meet point-of-care diagnostics.	Biosens Bioelectron. 2018 May 30;106:193-203. doi: 10.1016/j.bios.2018.02.007. Epub 2018 Feb 3. Review.	29428589	PubMed	FALSE	FALSE
2018	Bei AK, Niang M, Deme AB, Daniels RF, Sarr FD, Sokhna C, Talla C, Faye J, Diagne N, Doucoure S, Mboup S, Wirth DF, Tall A, Ndiaye D, Hartl DL, Volkman SK, Toure-Balde A.	Dramatic Changes in Malaria Population Genetic Complexity in Dielmo and Ndiop, Senegal, Revealed Using Genomic Surveillance.	J Infect Dis. 2018 Jan 30;217(4):622-627. doi: 10.1093/infdis/jix580.	29325146	PubMed	FALSE	FALSE
2017	Karimuribo ED, Mutagahywa E, Sindato C, Mboera L, Mwabukusi M, Kariuki Njenga M, Teesdale S, Olsen J, Rweyemamu M.	A Smartphone App (AfyaData) for Innovative One Health Disease Surveillance from Community to National Levels in Africa: Intervention in Disease Surveillance.	JMIR Public Health Surveill. 2017 Dec 18;3(4):e94. doi: 10.2196/publichealth.7373.	29254916	PubMed	FALSE	FALSE
2017	Mukasa O, Mushi HP, Maire N, Ross A, de Savigny D.	Do surveys with paper and electronic devices differ in quality and cost? Experience from the Rufiji Health and demographic surveillance system in Tanzania.	Glob Health Action. 2017;10(1):1387984. doi: 10.1080/16549716.2017.1387984.	29157182	PubMed	FALSE	FALSE
2017	Prieto JT, Jara JH, Alvis JP, Furlan LR, Murray CT, Garcia J, Benghozi PJ, Kaydos-Daniels SC.	Will Participatory Syndromic Surveillance Work in Latin America? Piloting a Mobile Approach to Crowdsource Influenza-Like Illness Data in Guatemala.	JMIR Public Health Surveill. 2017 Nov 14;3(4):e87. doi: 10.2196/publichealth.8610.	29138128	PubMed	TRUE	TRUE
2017	Schlägel UE, Merrill EH, Lewis MA.	Territory surveillance and prey management: Wolves keep track of space and time.	Ecol Evol. 2017 Sep 9;7(20):8388-8405. doi: 10.1002/ece3.3176. eCollection 2017 Oct.	29075457	PubMed	FALSE	FALSE
2017	Ramatowski JW, Lee CX, Mantzavino A, Ribas J, Guerra W, Preston ND, Schernhammer E, Madoff LC, Lassmann B.	Planning an innovation marathon at an infectious disease conference with results from the International Meeting on Emerging Diseases and Surveillance 2016 Hackathon.	Int J Infect Dis. 2017 Dec;65:93-97. doi: 10.1016/j.ijid.2017.09.025. Epub 2017 Oct 7.	29017856	PubMed	FALSE	FALSE
2017	Dent E, Dal Grande E, Price K, Taylor AW.	Frailty and usage of health care systems: Results from the South Australian Monitoring and Surveillance System (SAMSS).	Maturitas. 2017 Oct;104:36-43. doi: 10.1016/j.maturitas.2017.07.003. Epub 2017 Jul 18.	28923175	PubMed	FALSE	FALSE
2016	Wesolowski A, Buckee CO, EngÃ¸-Monsen K, Metcalf CJE.	Connecting Mobility to Infectious Diseases: The Promise and Limits of Mobile Phone Data.	J Infect Dis. 2016 Dec 1;214(suppl_4):S414-S420. doi: 10.1093/infdis/jiw273. Review.	28830104	PubMed	TRUE	FALSE
2017	Santibanez S, Hübschen JM, Ben Mamou MC, Muscat M, Brown KE, Myers R, Donoso Mantke O, Zeichhardt H, Brockmann D, Shulga SV, Muller CP, O'Connor PM, Mulders MN, Mankertz A.	Molecular surveillance of measles and rubella in the WHO European Region: new challenges in the elimination phase.	Clin Microbiol Infect. 2017 Aug;23(8):516-523. doi: 10.1016/j.cmi.2017.06.030. Epub 2017 Jul 14. Review.	28712666	PubMed	FALSE	FALSE
2017	Marenghi C, Alvisi MF, Palorini F, Avuzzi B, Badenchini F, Bedini N, Bellardita L, Biasoni D, Bosetti D, Casale A, Catanzaro M, Colecchia M, De Luca L, Donegani S, Dordoni P, Lanocita R, Maffezzini M, Magnani T, Menichetti J, Messina A, Morlino S, Paolini B, et al.	Eleven-year management of prostate cancer patients on active surveillance: what have we learned?	Tumori. 2017 Sep 18;103(5):464-474. doi: 10.5301/tj.5000649. Epub 2017 Jun 14.	28623636	PubMed	FALSE	FALSE
2017	Maffert P, Reverchon S, Nasser W, Rozand C, Abaibou H.	New nucleic acid testing devices to diagnose infectious diseases in resource-limited settings.	Eur J Clin Microbiol Infect Dis. 2017 Oct;36(10):1717-1731. doi: 10.1007/s10096-017-3013-9. Epub 2017 Jun 1. Review.	28573472	PubMed	FALSE	FALSE
2017	Zhang Y, Gong Y, Wang C, Liu W, Wang Z, Xia Z, Bu Z, Lu H, Sun Y, Zhang X, Cao Y, Yang F, Su H, Hu Y, Deng Y, Zhou B, Zhao Z, Fu Y, Kargbo D, Dafae F, Kargbo B, Kanu A, et al.	Rapid deployment of a mobile biosafety level-3 laboratory in Sierra Leone during the 2014 Ebola virus epidemic.	PLoS Negl Trop Dis. 2017 May 15;11(5):e0005622. doi: 10.1371/journal.pntd.0005622. eCollection 2017 May.	28505171	PubMed	FALSE	FALSE
2017	Stedtfeld RD, Stedtfeld TM, Waseem H, Fitschen-Brown M, Guo X, Chai B, Williams MR, Shook T, Logan A, Graham A, Chae JC, Sul WJ, VanHouten J, Cole JR, Zylstra GJ, Tiedje JM, Upham BL, Hashsham SA.	Isothermal assay targeting class 1 integrase gene for environmental surveillance of antibiotic resistance markers.	J Environ Manage. 2017 Aug 1;198(Pt 1):213-220. doi: 10.1016/j.jenvman.2017.04.079. Epub 2017 Apr 29.	28460328	PubMed	FALSE	FALSE
2017	Elrod JB, Merchant R, Daya M, Youngquist S, Salcido D, Valenzuela T, Nichol G.	Public health surveillance of automated external defibrillators in the USA: protocol for the dynamic automated external defibrillator registry study.	BMJ Open. 2017 Mar 29;7(3):e014902. doi: 10.1136/bmjopen-2016-014902.	28360255	PubMed	FALSE	FALSE
2017	Mercado CE, Ekapirat N, Dondorp AM, Maude RJ.	An assessment of national surveillance systems for malaria elimination in the Asia Pacific.	Malar J. 2017 Mar 21;16(1):127. doi: 10.1186/s12936-017-1774-3.	28327180	PubMed	FALSE	FALSE
2017	Hearn P, Miliya T, Seng S, Ngoun C, Day NPJ, Lubell Y, Turner C, Turner P.	Prospective surveillance of healthcare associated infections in a Cambodian pediatric hospital.	Antimicrob Resist Infect Control. 2017 Jan 23;6:16. doi: 10.1186/s13756-017-0172-5. eCollection 2017.	28138385	PubMed	FALSE	FALSE
2017	Potamitis I, Rigakis I, Tatlas NA.	Automated Surveillance of Fruit Flies.	Sensors (Basel). 2017 Jan 8;17(1). pii: E110. doi: 10.3390/s17010110.	28075346	PubMed	FALSE	FALSE
2017	Cihalova K, Hegerova D, Jimenez AM, Milosavljevic V, Kudr J, Skalickova S, Hynek D, Kopel P, Vaculovicova M, Adam V.	Antibody-free detection of infectious bacteria using quantum dots-based barcode assay.	J Pharm Biomed Anal. 2017 Feb 5;134:325-332. doi: 10.1016/j.jpba.2016.10.025. Epub 2016 Nov 5.	27894780	PubMed	FALSE	FALSE
2016	Ngwa MC, Liang S, Mbam LM, Mouhaman A, Teboh A, Brekmo K, Mevoula O, Morris JG Jr.	Cholera public health surveillance in the Republic of Cameroon-opportunities and challenges.	Pan Afr Med J. 2016 Jul 12;24:222. eCollection 2016.	27800077	PubMed	FALSE	FALSE
2016	Ha YP, Tesfalul MA, Littman-Quinn R, Antwi C, Green RS, Mapila TO, Bellamy SL, Ncube RT, Mugisha K, Ho-Foster AR, Luberti AA, Holmes JH, Steenhoff AP, Kovarik CL.	Evaluation of a Mobile Health Approach to Tuberculosis Contact Tracing in Botswana.	J Health Commun. 2016 Oct;21(10):1115-21. doi: 10.1080/10810730.2016.1222035. Epub 2016 Sep 26.	27668973	PubMed	FALSE	FALSE
2016	Harrup LE, Laban S, Purse BV, Reddy YK, Reddy YN, Byregowda SM, Kumar N, Purushotham KM, Kowalli S, Prasad M, Prasad G, Bettis AA, De Keyser R, Logan J, Garros C, Gopurenko D, Bellis G, Labuschagne K, Mathieu B, Carpenter S.	DNA barcoding and surveillance sampling strategies for Culicoides biting midges (Diptera: Ceratopogonidae) in southern India.	Parasit Vectors. 2016 Aug 22;9:461. doi: 10.1186/s13071-016-1722-z.	27549137	PubMed	FALSE	FALSE
2016	Adnan M, Peterkin D, Mackereth G.	Development of an Electronic Notification System for Influenza-Like Illness Sentinel Surveillance.	Stud Health Technol Inform. 2016;227:1-7.	27440281	PubMed	FALSE	FALSE
2016	Shin SY, Kim T, Seo DW, Sohn CH, Kim SH, Ryoo SM, Lee YS, Lee JH, Kim WY, Lim KS.	Correlation between National Influenza Surveillance Data and Search Queries from Mobile Devices and Desktops in South Korea.	PLoS One. 2016 Jul 8;11(7):e0158539. doi: 10.1371/journal.pone.0158539. eCollection 2016.	27391028	PubMed	FALSE	FALSE
2016	Kemmeren J, Honsbeek M, Dijkstra F, de Lange M, van der Maas N, Smallenburg R, Koppeschaar C, van der Hoek W.	Comparison of different collection methods for reported adverse events following pandemic and seasonal influenza vaccination.	Vaccine. 2016 Jul 25;34(34):3961-6. doi: 10.1016/j.vaccine.2016.06.055. Epub 2016 Jun 24.	27349839	PubMed	FALSE	FALSE
2016	Dang LT, Vu NC, Vu TD, James SL, Katona P, Katona L, Rosen JM, Nguyen CK.	Perceptions of the Feasibility and Practicalities of Text Messaging-Based Infectious Disease Surveillance: A Questionnaire Survey.	JMIR Mhealth Uhealth. 2016 May 25;4(2):e65. doi: 10.2196/mhealth.4509.	27226418	PubMed	FALSE	FALSE
2016	Leal-Neto OB, Dimech GS, Libel M, Oliveira W, Ferreira JP.	Digital disease detection and participatory surveillance: overview and perspectives for Brazil.	Rev Saude Publica. 2016;50:17. doi: 10.1590/S1518-8787.2016050006201. Epub 2016 May 13. English, Portuguese.	27191153	PubMed	FALSE	FALSE
2016	Hull P, Mao L, Prestage G, Zablotska I, de Wit J, Holt M.	The use of mobile phone apps by Australian gay and bisexual men to meet sex partners: an analysis of sex-seeking repertoires and risks for HIV and STIs using behavioural surveillance data.	Sex Transm Infect. 2016 Nov;92(7):502-507. doi: 10.1136/sextrans-2015-052325. Epub 2016 Apr 19.	27095378	PubMed	FALSE	FALSE
2016	Cavari Y, Kaplan O, Zander A, Hazan G, Shemer-Avni Y, Borer A.	Healthcare workers mobile phone usage: A potential risk for viral contamination. Surveillance pilot study.	Infect Dis (Lond). 2016;48(6):432-5. doi: 10.3109/23744235.2015.1133926. Epub 2016 Feb 5.	27030915	PubMed	FALSE	FALSE
2015	Lu M, Zhang JF, Wang M, Zheng CJ.	[Analysis of schistosomiasis situation at a surveillance site in Kailhua County, Zhejiang Province from 2008 to 2014].	Zhongguo Xue Xi Chong Bing Fang Zhi Za Zhi. 2015 Oct;27(5):538-40, 543. Chinese.	26930947	PubMed	FALSE	FALSE
2016	Sheikhali SA, Abdallat M, Mabdalla S, Al Qaseer B, Khorma R, Malik M, Profili MC, RÃ¸ G, Haskew J.	Design and implementation of a national public health surveillance system in Jordan.	Int J Med Inform. 2016 Apr;88:58-61. doi: 10.1016/j.ijmedinf.2016.01.003. Epub 2016 Jan 15.	26878763	PubMed	FALSE	FALSE
2016	Haser GC, Tuttle RM, Su HK, Alon EE, Bergman D, Bernet V, Brett E, Cobin R, Dewey EH, Doherty G, Dos Reis LL, Harris J, Klopper J, Lee SL, Levine RA, Lepore SJ, Likhterov I, Lupo MA, Machac J, Mechanick JI, Mehra S, Milas M, et al.	ACTIVE SURVEILLANCE FOR PAPILLARY THYROID MICROCARCINOMA: NEW CHALLENGES AND OPPORTUNITIES FOR THE HEALTH CARE SYSTEM.	Endocr Pract. 2016 May;22(5):602-11. doi: 10.4158/EP151065.RA. Epub 2016 Jan 22. Review.	26799628	PubMed	FALSE	FALSE
2016	Sawai T, Nakahira J, Kitano M, Minami T.	A postoperative left ventricular-right atrial shunt due to infectious endocarditis after aortic repair with aortic valve replacement detected by transesophageal echocardiography.	JA Clin Rep. 2016;2(1):26. doi: 10.1186/s40981-016-0052-7. Epub 2016 Sep 29.	29497681	PubMed	FALSE	FALSE
2016	Reuter S, Török ME, Holden MT, Reynolds R, Raven KE, Blane B, Donker T, Bentley SD, Aanensen DM, Grundmann H, Feil EJ, Spratt BG, Parkhill J, Peacock SJ.	Building a genomic framework for prospective MRSA surveillance in the United Kingdom and the Republic of Ireland.	Genome Res. 2016 Feb;26(2):263-70. doi: 10.1101/gr.196709.115. Epub 2015 Dec 15. Erratum in: Genome Res. 2017 Sep;27(9):1622.	26672018	PubMed	FALSE	FALSE
2015	Boffin N, Moreels S, Van Casteren V.	Trends from the surveillance of suicidal behaviour by the Belgian Network of Sentinel General Practices over two decades: a retrospective observational study.	BMJ Open. 2015 Nov 27;5(11):e008584. doi: 10.1136/bmjopen-2015-008584.	26614619	PubMed	FALSE	FALSE
2015	Pearson AL, Rzotkiewicz A, Zwickle A.	Using remote, spatial techniques to select a random household sample in a dispersed, semi-nomadic pastoral community: utility for a longitudinal health and demographic surveillance system.	Int J Health Geogr. 2015 Nov 14;14:33. doi: 10.1186/s12942-015-0026-4.	26572873	PubMed	FALSE	FALSE
2015	Barnard S, Ippoliti C, Di Flaviano D, De Ruvo A, Messori S, Giovannini A, Dalla Villa P.	Smartphone and GPS technology for free-roaming dog population surveillance - a methodological study.	Vet Ital. 2015 Jul-Sep;51(3):165-72. doi: 10.12834/VetIt.233.2163.3.	26455368	PubMed	FALSE	FALSE
2015	Herbst K, Law M, Geldsetzer P, Tanser F, Harling G, Bärnighausen T.	Innovations in health and demographic surveillance systems to establish the causal impacts of HIV policies.	Curr Opin HIV AIDS. 2015 Nov;10(6):483-94. doi: 10.1097/COH.0000000000000203. Review.	26371462	PubMed	FALSE	FALSE
2015	O'Sullivan J, Comerford E, Rachidi W, Scott M, Hooper NM, McMahon HE.	The effects of the cellular and infectious prion protein on the neuronal adaptor protein X11Î±.	Biochim Biophys Acta. 2015 Nov;1850(11):2213-21. doi: 10.1016/j.bbagen.2015.08.010. Epub 2015 Aug 20.	26297964	PubMed	FALSE	FALSE
2015	Adokiya MN, Awoonor-Williams JK, Beiersmann C, Müller O.	The integrated disease surveillance and response system in northern Ghana: challenges to the core and support functions.	BMC Health Serv Res. 2015 Jul 28;15:288. doi: 10.1186/s12913-015-0960-7.	26216356	PubMed	FALSE	FALSE
2015	Berlage S, GrüÃŸner S, Lack N, Franz HB.	GerOSS (German Obstetric Surveillance System). A Project to Improve the Treatment of Obstetric Rare Diseases and Complications Using a Web Based Documentation and Information Platform.	Methods Inf Med. 2015;54(5):406-11. doi: 10.3414/ME14-01-0141. Epub 2015 Jun 12.	26065375	PubMed	FALSE	FALSE
2015	Diwan V, Agnihotri D, Hulth A.	Collecting syndromic surveillance data by mobile phone in rural India: implementation and feasibility.	Glob Health Action. 2015 Apr 2;8:26608. doi: 10.3402/gha.v8.26608. eCollection 2015.	25843499	PubMed	FALSE	FALSE
2015	Yockney IJ, Latham MC, Rouco C, Cross ML, Nugent G.	Quantifying short-term foraging movements in a marsupial pest to improve targeted lethal control and disease surveillance.	PLoS One. 2015 Mar 26;10(3):e0121865. doi: 10.1371/journal.pone.0121865. eCollection 2015.	25811977	PubMed	FALSE	FALSE
2015	Hines D, Sibbald SL.	Citizen science: Exploring its application as a tool for prodromic surveillance of vector-borne disease.	Can Commun Dis Rep. 2015 Mar 5;41(3):63-67. eCollection 2015 Mar 5.	29769934	PubMed	TRUE	FALSE
2015	Laksanasopin T, Guo TW, Nayak S, Sridhara AA, Xie S, Olowookere OO, Cadinu P, Meng F, Chee NH, Kim J, Chin CD, Munyazesa E, Mugwaneza P, Rai AJ, Mugisha V, Castro AR, Steinmiller D, Linder V, Justman JE, Nsanzimana S, Sia SK.	A smartphone dongle for diagnosis of infectious diseases at the point of care.	Sci Transl Med. 2015 Feb 4;7(273):273re1. doi: 10.1126/scitranslmed.aaa0056.	25653222	PubMed	FALSE	FALSE
2015	Lamouroux D, Nagler J, Geisel T, Eule S.	Paradoxical effects of coupling infectious livestock populations and imposing transport restrictions.	Proc Biol Sci. 2015 Feb 7;282(1800):20142805. doi: 10.1098/rspb.2014.2805.	25540282	PubMed	FALSE	FALSE
2014	Souty C, Turbelin C, Blanchon T, Hanslik T, Le Strat Y, BoÃ«lle PY.	Improving disease incidence estimates in primary care surveillance systems.	Popul Health Metr. 2014 Jul 26;12:19. doi: 10.1186/s12963-014-0019-8. eCollection 2014.	25435814	PubMed	FALSE	FALSE
2014	Pena PG, Gomez CM.	Health of subsistence fishermen and challenges for Occupational Health Surveillance.	Cien Saude Colet. 2014 Dec;19(12):4689-98. English, Portuguese.	25388177	PubMed	FALSE	FALSE
2015	Thiam D, Niang M, Dia N, Sarr FD, Goudiab D, Senghor ML, Kiori D, Faye T, EspiÃ© E, Ba IO, Richard V.	[Influenza sentinel surveillance network improvement in Senegal and results].	Bull Soc Pathol Exot. 2015 Feb;108(1):21-4. doi: 10.1007/s13149-014-0390-5. Epub 2014 Sep 26. French.	25260391	PubMed	FALSE	FALSE
2014	Lo YS, Lee WS, Chen GB, Liu CT.	Improving the work efficiency of healthcare-associated infection surveillance using electronic medical records.	Comput Methods Programs Biomed. 2014 Nov;117(2):351-9. doi: 10.1016/j.cmpb.2014.07.006. Epub 2014 Aug 11.	25154644	PubMed	FALSE	FALSE
2014	Lawpoolsri S, Khamsiriwatchara A, Liulark W, Taweeseneepitch K, Sangvichean A, Thongprarong W, Kaewkungwal J, Singhasivanon P.	Real-time monitoring of school absenteeism to enhance disease surveillance: a pilot study of a mobile electronic reporting system.	JMIR Mhealth Uhealth. 2014 May 12;2(2):e22. doi: 10.2196/mhealth.3114.	25099501	PubMed	FALSE	FALSE
2014	Sifuna P, Oyugi M, Ogutu B, Andagalu B, Otieno A, Owira V, Otsyula N, Oyieko J, Cowden J, Otieno L, Otieno W.	Health & demographic surveillance system profile: The Kombewa health and demographic surveillance system (Kombewa HDSS).	Int J Epidemiol. 2014 Aug;43(4):1097-104. doi: 10.1093/ije/dyu139. Epub 2014 Jul 8.	25009309	PubMed	FALSE	FALSE
2014	Rebaudet S, Mengel MA, Koivogui L, Moore S, Mutreja A, Kande Y, Yattara O, Sarr Keita V, Njanpop-Lafourcade BM, Fournier PE, Garnotel E, Keita S, Piarroux R.	Deciphering the origin of the 2012 cholera epidemic in Guinea by integrating epidemiological and molecular analyses.	PLoS Negl Trop Dis. 2014 Jun 5;8(6):e2898. doi: 10.1371/journal.pntd.0002898. eCollection 2014 Jun.	24901522	PubMed	FALSE	FALSE
2014	Farrahi K, Emonet R, Cebrian M.	Epidemic contact tracing via communication traces.	PLoS One. 2014 May 1;9(5):e95133. doi: 10.1371/journal.pone.0095133. eCollection 2014.	24787614	PubMed	TRUE	TRUE
2014	Githinji S, Kigen S, Memusi D, Nyandigisi A, Wamari A, Muturi A, Jagoe G, Ziegler R, Snow RW, Zurovac D.	Using mobile phone text messaging for malaria surveillance in rural Kenya.	Malar J. 2014 Mar 19;13:107. doi: 10.1186/1475-2875-13-107.	24642130	PubMed	FALSE	FALSE
2014	Mascarenhas L, Mak DB.	An audit of chronic hepatitis B contact tracing in metropolitan Western Australia.	Aust Fam Physician. 2014 Mar;43(3):137-41.	24600677	PubMed	FALSE	FALSE
2014	Jean-Richard V, Crump L, Moto Daugla D, Hattendorf J, Schelling E, Zinsstag J.	The use of mobile phones for demographic surveillance of mobile pastoralists and their animals in Chad: proof of principle.	Glob Health Action. 2014 Feb 4;7:23209. doi: 10.3402/gha.v7.23209. eCollection 2014.	24499744	PubMed	FALSE	FALSE
2013	Wanyua S, Ndemwa M, Goto K, Tanaka J, K'opiyo J, Okumu S, Diela P, Kaneko S, Karama M, Ichinose Y, Shimada M.	Profile: the Mbita health and demographic surveillance system.	Int J Epidemiol. 2013 Dec;42(6):1678-85. doi: 10.1093/ije/dyt180.	24415606	PubMed	FALSE	FALSE
2014	Mandl KD, McNabb M, Marks N, Weitzman ER, Kelemen S, Eggleston EM, Quinn M.	Participatory surveillance of diabetes device safety: a social media-based complement to traditional FDA reporting.	J Am Med Inform Assoc. 2014 Jul-Aug;21(4):687-91. doi: 10.1136/amiajnl-2013-002127. Epub 2013 Dec 19.	24355131	PubMed	FALSE	FALSE
2013	Price LB, Johnson JR, Aziz M, Clabots C, Johnston B, Tchesnokova V, Nordstrom L, Billig M, Chattopadhyay S, Stegger M, Andersen PS, Pearson T, Riddell K, Rogers P, Scholes D, Kahl B, Keim P, Sokurenko EV.	The epidemic of extended-spectrum-Î²-lactamase-producing Escherichia coli ST131 is driven by a single highly pathogenic subclone, H30-Rx.	mBio. 2013 Dec 17;4(6):e00377-13. doi: 10.1128/mBio.00377-13.	24345742	PubMed	FALSE	FALSE
2013	Klaus JP, Eisenhauer P, Russo J, Mason AB, Do D, King B, Taatjes D, Cornillez-Ty C, Boyson JE, Thali M, Zheng C, Liao L, Yates JR 3rd, Zhang B, Ballif BA, Botten JW.	The intracellular cargo receptor ERGIC-53 is required for the production of infectious arenavirus, coronavirus, and filovirus particles.	Cell Host Microbe. 2013 Nov 13;14(5):522-34. doi: 10.1016/j.chom.2013.10.010.	24237698	PubMed	FALSE	FALSE
2014	Lwin MO, Vijaykumar S, Fernando ON, Cheong SA, Rathnayake VS, Lim G, Theng YL, Chaudhuri S, Foo S.	A 21st century approach to tackling dengue: Crowdsourced surveillance, predictive mapping and tailored communication.	Acta Trop. 2014 Feb;130:100-7. doi: 10.1016/j.actatropica.2013.09.021. Epub 2013 Oct 23.	24161879	PubMed	TRUE	TRUE
2013	Wang L, Li DM, Ge L, Ding ZW, Wang L, Cui Y, Wang N.	[HCV prevalence among the populations under the HIV sentinel surveillance data from 2009 to 2012 in China].	Zhonghua Liu Xing Bing Xue Za Zhi. 2013 Jun;34(6):543-7. Chinese.	24125599	PubMed	FALSE	FALSE
2015	Qian YJ, Li SZ, Xu J, Yang K, Huang YX, Cao ZG, Miu F, Dang H, Zhang LJ, Zhang L, Wang Q, Bergquist R, Zhou XN.	Potential schistosomiasis foci in China: a prospective study for schistosomiasis surveillance and response.	Acta Trop. 2015 Jan;141(Pt B):342-8. doi: 10.1016/j.actatropica.2013.08.017. Epub 2013 Sep 5.	24012536	PubMed	FALSE	FALSE
2013	Lozano-Fuentes S, Wedyan F, Hernandez-Garcia E, Sadhu D, Ghosh S, Bieman JM, Tep-Chel D, GarcÃ­a-RejÃ³n JE, Eisen L.	Cell phone-based system (Chaak) for surveillance of immatures of dengue virus mosquito vectors.	J Med Entomol. 2013 Jul;50(4):879-89.	23926788	PubMed	TRUE	FALSE
2013	Simonsen KA, Hunskaar S, Sandvik H, Rortveit G.	Capacity and adaptations of general practice during an influenza pandemic.	PLoS One. 2013 Jul 18;8(7):e69408. doi: 10.1371/journal.pone.0069408. Print 2013.	23874960	PubMed	FALSE	FALSE
2013	Minniear TD, McIntosh EB, Alexander N, Weidle PJ, Fulton J.	Using electronic surveys to gather information on physician practices during a response to a local epidemic--Rhode Island, 2011.	Ann Epidemiol. 2013 Aug;23(8):521-3. doi: 10.1016/j.annepidem.2013.05.003. Epub 2013 Jul 3.	23830934	PubMed	FALSE	FALSE
2013	Chadwick SG, Prasad A, Smith WL, Mordechai E, Adelson ME, Gygax SE.	Detection of epidemic USA300 community-associated methicillin-resistant Staphylococcus aureus strains by use of a single allele-specific PCR assay targeting a novel polymorphism of Staphylococcus aureus pbp3.	J Clin Microbiol. 2013 Aug;51(8):2541-50. doi: 10.1128/JCM.00417-13. Epub 2013 May 22.	23698534	PubMed	FALSE	FALSE
2013	Vazquez-Prokopec GM, Bisanzio D, Stoddard ST, Paz-Soldan V, Morrison AC, Elder JP, Ramirez-Paredes J, Halsey ES, Kochel TJ, Scott TW, Kitron U.	Using GPS technology to quantify human mobility, dynamic contacts and infectious disease dynamics in a resource-poor urban environment.	PLoS One. 2013;8(4):e58802. doi: 10.1371/journal.pone.0058802. Epub 2013 Apr 8.	23577059	PubMed	TRUE	TRUE
2013	Weitzman ER, Kelemen S, Quinn M, Eggleston EM, Mandl KD.	Participatory surveillance of hypoglycemia and harms in an online social network.	JAMA Intern Med. 2013 Mar 11;173(5):345-51. doi: 10.1001/jamainternmed.2013.2512.	23400234	PubMed	FALSE	FALSE
2013	Bruwer Z, Futter M, Ramesar R.	A mobile colonoscopic unit for lynch syndrome: trends in surveillance uptake and patient experiences of screening in a developing country.	J Genet Couns. 2013 Feb;22(1):125-37. doi: 10.1007/s10897-012-9523-9. Epub 2013 Jan 9.	23299947	PubMed	FALSE	FALSE
2013	Zhao F, Liu G, Wu J, Cao B, Tao X, He L, Meng F, Zhu L, Lv M, Yin Y, Zhang J.	Surveillance of macrolide-resistant Mycoplasma pneumoniae in Beijing, China, from 2008 to 2012.	Antimicrob Agents Chemother. 2013 Mar;57(3):1521-3. doi: 10.1128/AAC.02060-12. Epub 2012 Dec 21.	23263003	PubMed	FALSE	FALSE
2012	Sawford K, Vollman AR, Stephen C.	A focused ethnographic study of Sri Lankan government field veterinarians' decision making about diagnostic laboratory submissions and perceptions of surveillance.	PLoS One. 2012;7(10):e48035. doi: 10.1371/journal.pone.0048035. Epub 2012 Oct 25.	23133542	PubMed	FALSE	FALSE
2013	He L, Partridge SR, Yang X, Hou J, Deng Y, Yao Q, Zeng Z, Chen Z, Liu JH.	Complete nucleotide sequence of pHN7A8, an F33:A-:B- type epidemic plasmid carrying blaCTX-M-65, fosA3 and rmtB from China.	J Antimicrob Chemother. 2013 Jan;68(1):46-50. doi: 10.1093/jac/dks369. Epub 2012 Sep 14.	22984205	PubMed	FALSE	FALSE
2012	Mammina C, CalÃ C, Bonura C, Di Carlo P, Aleo A, Fasciana T, Giammanco A; EPI-MRSA Working Group..	Polyclonal non multiresistant methicillin resistant Staphylococcus aureus isolates from clinical cases of infection occurring in Palermo, Italy, during a one-year surveillance period.	Ann Clin Microbiol Antimicrob. 2012 Jun 19;11:17. doi: 10.1186/1476-0711-11-17.	22713430	PubMed	FALSE	FALSE
2012	Tatem AJ, Adamo S, Bharti N, Burgert CR, Castro M, Dorelien A, Fink G, Linard C, John M, Montana L, Montgomery MR, Nelson A, Noor AM, Pindolia D, Yetman G, Balk D.	Mapping populations at risk: improving spatial demographic data for infectious disease modeling and metric derivation.	Popul Health Metr. 2012 May 16;10(1):8. doi: 10.1186/1478-7954-10-8.	22591595	PubMed	FALSE	FALSE
2012	Li M, Du X, Villaruz AE, Diep BA, Wang D, Song Y, Tian Y, Hu J, Yu F, Lu Y, Otto M.	MRSA epidemic linked to a quickly spreading colonization and virulence determinant.	Nat Med. 2012 May;18(5):816-9. doi: 10.1038/nm.2692.	22522561	PubMed	FALSE	FALSE
2011	Cao ZG, Wang TP, Zhang SQ, Yang WP, Guo JD, Zhao F, Sha JJ, Sun WB, Hu PA, Fang GR, Zhu L.	[Surveillance and forecast of schistosomiasis transmission in Chaohu Lake area in Anhui Province, 2008-2010].	Zhongguo Xue Xi Chong Bing Fang Zhi Za Zhi. 2011 Dec;23(6):691-4. Chinese.	22379830	PubMed	FALSE	FALSE
2012	Zhang L, Wilson DP.	Trends in notifiable infectious diseases in China: implications for surveillance and population health policy.	PLoS One. 2012;7(2):e31076. doi: 10.1371/journal.pone.0031076. Epub 2012 Feb 16.	22359565	PubMed	FALSE	FALSE
2012	Khan K, McNabb SJ, Memish ZA, Eckhardt R, Hu W, Kossowsky D, Sears J, Arino J, Johansson A, Barbeschi M, McCloskey B, Henry B, Cetron M, Brownstein JS.	Infectious disease surveillance and modelling across geographic frontiers and scientific specialties.	Lancet Infect Dis. 2012 Mar;12(3):222-30. doi: 10.1016/S1473-3099(11)70313-9. Epub 2012 Jan 16.	22252149	PubMed	TRUE	FALSE
2011	Kamel Boulos MN, Resch B, Crowley DN, Breslin JG, Sohn G, Burtner R, Pike WA, Jezierski E, Chuang KY.	Crowdsourcing, citizen sensing and sensor web technologies for public and environmental health surveillance and crisis management: trends, OGC standards and application examples.	Int J Health Geogr. 2011 Dec 21;10:67. doi: 10.1186/1476-072x-10-67.	22188675	PubMed	TRUE	FALSE
2012	Baird R, Puligandla P, Skarsgard E, Laberge JM; Canadian Pediatric Surgical Network..	Infectious complications in the management of gastroschisis.	Pediatr Surg Int. 2012 Apr;28(4):399-404. doi: 10.1007/s00383-011-3038-6. Epub 2011 Dec 8.	22159577	PubMed	FALSE	FALSE
2012	Hombrouck A, Sabbe M, Van Casteren V, Wuillaume F, Hue D, Reynders M, GÃ©rard C, Brochier B, Van Eldere J, Van Ranst M, Thomas I.	Viral aetiology of influenza-like illness in Belgium during the influenza A(H1N1)2009 pandemic.	Eur J Clin Microbiol Infect Dis. 2012 Jun;31(6):999-1007. doi: 10.1007/s10096-011-1398-4. Epub 2011 Sep 8.	21901635	PubMed	FALSE	FALSE
2011	Lee VJ, Chen MI, Yap J, Ong J, Lim WY, Lin RT, Barr I, Ong JB, Mak TM, Goh LG, Leo YS, Kelly PM, Cook AR.	Comparability of different methods for estimating influenza infection rates over a single epidemic wave.	Am J Epidemiol. 2011 Aug 15;174(4):468-78. doi: 10.1093/aje/kwr113. Epub 2011 Jun 30.	21719743	PubMed	FALSE	FALSE
2011	Falchi A, Turbelin C, Andreoletti L, Arena C, Blanchon T, Bonmarin I, Hanslik T, Leruez-Ville M, De Lamballerie X, Carrat F.	Nationwide surveillance of 18 respiratory viruses in patients with influenza-like illnesses: a pilot feasibility study in the French Sentinel Network.	J Med Virol. 2011 Aug;83(8):1451-7. doi: 10.1002/jmv.22113. Epub 2011 Jun 2.	21638286	PubMed	FALSE	FALSE
2011	Monecke S, Coombs G, Shore AC, Coleman DC, Akpaka P, Borg M, Chow H, Ip M, Jatzwauk L, Jonas D, Kadlec K, Kearns A, Laurent F, O'Brien FG, Pearson J, Ruppelt A, Schwarz S, Scicluna E, Slickers P, Tan HL, Weber S, Ehricht R.	A field guide to pandemic, epidemic and sporadic clones of methicillin-resistant Staphylococcus aureus.	PLoS One. 2011 Apr 6;6(4):e17936. doi: 10.1371/journal.pone.0017936.	21494333	PubMed	FALSE	FALSE
2011	Inoue Y, Matsui K.	Physicians' recommendations to their patients concerning a novel pandemic vaccine: a cross-sectional survey of the 2009 influenzaÂ A/H1N1 pandemic in Japan.	Environ Health Prev Med. 2011 Sep;16(5):320-6. doi: 10.1007/s12199-010-0202-x. Epub 2010 Dec 25.	21431784	PubMed	FALSE	FALSE
2011	RÃ­os-Soto KR, Song B, Castillo-Chavez C.	Epidemic spread of influenza viruses: The impact of transient populations on disease dynamics.	Math Biosci Eng. 2011 Jan;8(1):199-222. doi: 10.3934/mbe.2011.8.199.	21361408	PubMed	FALSE	FALSE
2011	Forsell M, Sjögren P, Renard M, Johansson O.	A mobile field-work data collection system for the wireless era of health surveillance.	J Public Health Afr. 2011 Feb 11;2(1):e3. doi: 10.4081/jphia.2011.e3. eCollection 2011 Mar 1. Review.	28299045	PubMed	FALSE	FALSE
2011	Smith S, Smith GE, Olowokure B, Ibbotson S, Foord D, Maguire H, Pebody R, Charlett A, Hippisley-Cox J, Elliot AJ.	Early spread of the 2009 influenza A(H1N1) pandemic in the United Kingdom--use of local syndromic data, May-August 2009.	Euro Surveill. 2011 Jan 20;16(3). pii: 19771.	21262185	PubMed	FALSE	FALSE
2011	Mukherjee D, Chaichana KL, Gokaslan ZL, Aaronson O, Cheng JS, McGirt MJ.	Survival of patients with malignant primary osseous spinal neoplasms: results from the Surveillance, Epidemiology, and End Results (SEER) database from 1973 to 2003.	J Neurosurg Spine. 2011 Feb;14(2):143-50. doi: 10.3171/2010.10.SPINE10189. Epub 2010 Dec 24.	21184634	PubMed	FALSE	FALSE
2010	Yu X, Ganz A.	Mass casualty incident surveillance and monitoring using identity aware video analytics.	Conf Proc IEEE Eng Med Biol Soc. 2010;2010:3755-8. doi: 10.1109/IEMBS.2010.5627536.	21096870	PubMed	FALSE	FALSE
2010	White SW, Petersen RW, Quinlivan JA.	Pandemic (H1N1) 2009 influenza vaccine uptake in pregnant women entering the 2010 influenza season in Western Australia.	Med J Aust. 2010 Oct 4;193(7):405-7.	20919972	PubMed	FALSE	FALSE
2010	Rodwell TC, Robertson AM, Aguirre N, Vera A, Anderson CM, Lozada R, Chait L, Schooley RT, Zhang XQ, Strathdee SA.	Pandemic (H1N1) 2009 Surveillance in Marginalized Populations, Tijuana, Mexico.	Emerg Infect Dis. 2010 Aug;16(8):1292-5.	20678328	PubMed	FALSE	FALSE
2010	Griffiths SM, Wong AH, Kim JH, Yung TK, Lau JT.	Influence of country of study on student responsiveness to the H1N1 pandemic.	Public Health. 2010 Aug;124(8):460-6. doi: 10.1016/j.puhe.2010.03.027. Epub 2010 May 26.	20510428	PubMed	FALSE	FALSE
2010	Caley M, Sidhu K, Shukla R.	GPs' opinions on the NHS and HPA response to the first wave of the influenza A/H1N1v pandemic.	Br J Gen Pract. 2010 Apr;60(573):283-5. doi: 10.3399/bjgp10X483968.	20353672	PubMed	FALSE	FALSE
2010	Schwarzinger M, Verger P, Guerville MA, Aubry C, Rolland S, Obadia Y, Moatti JP.	Positive attitudes of French general practitioners towards A/H1N1 influenza-pandemic vaccination: a missed opportunity to increase vaccination uptakes in the general public?	Vaccine. 2010 Mar 24;28(15):2743-8. doi: 10.1016/j.vaccine.2010.01.027. Epub 2010 Jan 29.	20117271	PubMed	FALSE	FALSE
2019	Zhou S, Zhou S, Liu L, Zhang M, Kang M, Xiao J, Song T.	Examining the Effect of the Environment and Commuting Flow from/to Epidemic Areas on the Spread of Dengue Fever.	Int J Environ Res Public Health. 2019 Dec 10;16(24). pii: E5013. doi: 10.3390/ijerph16245013.	31835451	PubMed	TRUE	FALSE
2019	Ssemugabo C, Rutebemberwa E, Kajungu D, Pariyo GW, Hyder AA, Gibson DG.	Acceptability and Use of Interactive Voice Response Mobile Phone Surveys for Noncommunicable Disease Behavioral Risk Factor Surveillance in Rural Uganda: Qualitative Study.	JMIR Form Res. 2019 Dec 3;3(4):e15000. doi: 10.2196/15000.	31793889	PubMed	FALSE	FALSE
2019	Zhu PH, Xu HQ, Shen YG, Zhang JF, Luo TB, Zhu QR, Yu MH.	[Surveillance of potential transmission factors of schistosomiasis in Xiuzhou District of Jiaxing City from 2013 to 2015].	Zhongguo Xue Xi Chong Bing Fang Zhi Za Zhi. 2019 Jul 25;31(5):538-540. doi: 10.16250/j.32.1374.2018055. Chinese.	31713389	PubMed	FALSE	FALSE
2019	Mohammed A, Acheampong PR, Otupiri E, Owusu-Dabo E.	Symptom monitoring of childhood illnesses and referrals: A pilot study on the feasibility of a mobile phone-based system as a disease surveillance tool in a rural health district of Ghana.	Health Informatics J. 2019 Oct 23:1460458219879329. doi: 10.1177/1460458219879329. [Epub ahead of print]	31642368	PubMed	FALSE	FALSE
2020	Cha KS, Kim KM.	Korean National Healthcare-Associated Infections Surveillance (KONIS): Hand hygiene surveillance.	Am J Infect Control. 2020 Mar;48(3):327-329. doi: 10.1016/j.ajic.2019.08.014. Epub 2019 Oct 3.	31587817	PubMed	FALSE	FALSE
2019	Mekuria LA, de Wit TF, Spieker N, Koech R, Nyarango R, Ndwiga S, Fenenga CJ, Ogink A, Schultsz C, Van't Hoog A.	Analyzing data from the digital healthcare exchange platform for surveillance of antibiotic prescriptions in primary care in urban Kenya: A mixed-methods study.	PLoS One. 2019 Sep 26;14(9):e0222651. doi: 10.1371/journal.pone.0222651. eCollection 2019. Erratum in: PLoS One. 2019 Nov 21;14(11):e0225846.	31557170	PubMed	FALSE	FALSE
2019	Eom H, Lee J, Kim EA.	Screening of Workers with Presumed Occupational Methanol Poisoning: The Applicablility of a National Active Occupational Disease Surveillance System.	Saf Health Work. 2019 Sep;10(3):265-274. doi: 10.1016/j.shaw.2019.07.003. Epub 2019 Jul 12.	31497324	PubMed	FALSE	FALSE
2019	Wild H, Glowacki L, Maples S, MejÃ­a-Guevara I, Krystosik A, Bonds MH, Hiruy A, LaBeaud AD, Barry M.	Making Pastoralists Count: Geospatial Methods for the Health Surveillance of Nomadic Populations.	Am J Trop Med Hyg. 2019 Sep;101(3):661-669. doi: 10.4269/ajtmh.18-1009.	31436151	PubMed	FALSE	FALSE
2019	Nagbe T, Naiene JD, Rude JM, Mahmoud N, Kromah M, Sesay J, Chukwudi OJ, Stephen M, Talisuna A, Yahaya AA, Rajatonirina S, Fallah M, Nyenswah T, Dahn B, Gasasira A, Fall IS.	The implementation of integrated disease surveillance and response in Liberia after Ebola virus disease outbreak 2015-2017.	Pan Afr Med J. 2019 May 28;33(Suppl 2):3. doi: 10.11604/pamj.supp.2019.33.2.16820. eCollection 2019.	31404272	PubMed	FALSE	FALSE
2019	English KC, Espinoza J, Pete D, Tjemsland A.	A Comparative Analysis of Telephone and In-Person Survey Administration for Public Health Surveillance in Rural American Indian Communities.	J Public Health Manag Pract. 2019 Sep/Oct;25 Suppl 5, Tribal Epidemiology Centers: Advancing Public Health in Indian Country for Over 20 Years:S70-S76. doi: 10.1097/PHH.0000000000001007.	31348192	PubMed	FALSE	FALSE
2019	Snyder BM, SiÃ© A, Tapsoba C, Dah C, Ouermi L, Zakane SA, Keenan JD, Oldenburg CE.	Smartphone photography as a possible method of post-validation trachoma surveillance in resource-limited settings.	Int Health. 2019 Nov 13;11(6):613-615. doi: 10.1093/inthealth/ihz035.	31329890	PubMed	FALSE	FALSE
2019	Rath B, Maltezou HC, Papaevangelou V, Papagrigoriou-Theodoridou MA, Alchikh M, Myles P, Schweiger B; PEDSIDEA Network..	Partnering for enhanced digital surveillance of influenza-like disease and the effect of antivirals and vaccines (PEDSIDEA).	Influenza Other Respir Viruses. 2019 Jul;13(4):309-318. doi: 10.1111/irv.12645. Epub 2019 Jun 6.	31169347	PubMed	FALSE	FALSE
2019	Motoki MT, Vongphayloth K, Rueda LM, Miot EF, Hiscox A, Hertz JC, Brey PT.	New records and updated checklist of mosquitoes (Diptera: Culicidae) from Lao People's Democratic Republic, with special emphasis on adult and larval surveillance in Khammuane Province.	J Vector Ecol. 2019 Jun;44(1):76-88. doi: 10.1111/jvec.12331.	31124228	PubMed	FALSE	FALSE
2019	Garattini C, Raffle J, Aisyah DN, Sartain F, Kozlakidis Z.	Big Data Analytics, Infectious Diseases and Associated Ethical Impacts.	Philos Technol. 2019;32(1):69-85. doi: 10.1007/s13347-017-0278-y. Epub 2017 Aug 24.	31024785	PubMed	TRUE	FALSE
2019	Vehreschild JJ, ClaÃŸen AY, Jakob C.	[Infectious Diseases - Pioneer of Digital Medicine].	Dtsch Med Wochenschr. 2019 Apr;144(7):442-446. doi: 10.1055/a-0740-8510. Epub 2019 Mar 29. German.	30925597	PubMed	FALSE	FALSE
2018	Liang-Cai H, Jia-Song W, Mei-Zhi Y, Xin-Fu P, Xian-Hui L, Ke-Li W, Wen S.	[Endemic situation of schistosomiasis in surveillance sites of Jingzhou City, 2017].	Zhongguo Xue Xi Chong Bing Fang Zhi Za Zhi. 2018 Jul 14;30(6):691-693. doi: 10.16250/j.32.1374.2018184. Chinese.	30891988	PubMed	FALSE	FALSE
2019	Amabo FC, Seukap EC, Mathieu E, Etoundi GA.	Evaluation of diarrheal disease surveillance in the Minawao refugee camp, Cameroon, 2016.	Int J Infect Dis. 2019 May;82:9-14. doi: 10.1016/j.ijid.2019.02.032. Epub 2019 Feb 26.	30822545	PubMed	FALSE	FALSE
2018	Chakroun M, Razik F, Karkouri M, Fall Malick Z, Benothman H, George Hermez J.	HIV epidemic in the Maghreb. Magnitude, trend and management.	Tunis Med. 2018 Oct-Nov;96(10-11):599-605. Review.	30746652	PubMed	FALSE	FALSE
2019	Strain T, Wijndaele K, Brage S.	Physical Activity Surveillance Through Smartphone Apps and Wearable Trackers: Examining the UK Potential for Nationally Representative Sampling.	JMIR Mhealth Uhealth. 2019 Jan 29;7(1):e11898. doi: 10.2196/11898.	30694198	PubMed	FALSE	FALSE
2019	Soomro N, Chhaya M, Soomro M, Asif N, Saurman E, Lyle D, Sanders R.	Design, Development, and Evaluation of an Injury Surveillance App for Cricket: Protocol and Qualitative Study.	JMIR Mhealth Uhealth. 2019 Jan 22;7(1):e10978. doi: 10.2196/10978.	30668516	PubMed	FALSE	FALSE
2018	Chossegros P, Di Nino F.	Associating conditional cash transfer to universal access to treatment could be the solution to the HCV epidemic among drug users (DUs).	Harm Reduct J. 2018 Dec 12;15(1):63. doi: 10.1186/s12954-018-0264-4.	30541570	PubMed	FALSE	FALSE
2018	Joseph Wu TS, Kagoli M, KaasbÃ¸ll JJ, Bjune GA.	Integrated Disease Surveillance and Response (IDSR) in Malawi: Implementation gaps and challenges for timely alert.	PLoS One. 2018 Nov 29;13(11):e0200858. doi: 10.1371/journal.pone.0200858. eCollection 2018.	30496177	PubMed	TRUE	FALSE
2018	El-Khatib Z, Shah M, Zallappa SN, Nabeth P, Guerra J, Manengu CT, Yao M, Philibert A, Massina L, Staiger CP, Mbailao R, Kouli JP, Mboma H, Duc G, Inagbe D, Barry AB, Dumont T, Cavailler P, Quere M, Willett B, Reaiche S, de Ribaucourt H, et al.	SMS-based smartphone application for disease surveillance has doubled completeness and timeliness in a limited-resource setting - evaluation of a 15-week pilot program in Central African Republic (CAR).	Confl Health. 2018 Oct 24;12:42. doi: 10.1186/s13031-018-0177-6. eCollection 2018.	30386418	PubMed	TRUE	FALSE
2019	Zaror C, Espinoza-Espinoza G, Atala-Acevedo C, MuÃ±oz-MillÃ¡n P, Li Y, Clarke K, Onetto J, DÃ­az J, Hallet K, Manton D, MariÃ±o R.	Validation and usability of a mobile phone application for epidemiological surveillance of traumatic dental injuries.	Dent Traumatol. 2019 Feb;35(1):33-40. doi: 10.1111/edt.12444. Epub 2018 Oct 25.	30248238	PubMed	FALSE	FALSE
2019	Kornberg Z, Cowan JE, Westphalen AC, Cooperberg MR, Chan JM, Zhao S, Shinohara K, Carroll PR.	Genomic Prostate Score, PI-RADSâ„¢ version 2 and Progression in Men with Prostate Cancer on Active Surveillance.	J Urol. 2019 Feb;201(2):300-307. doi: 10.1016/j.juro.2018.08.047.	30179620	PubMed	FALSE	FALSE
2018	Nsabimana AP, Uzabakiriho B, Kagabo DM, Nduwayo J, Fu Q, Eng A, Hughes J, Sia SK.	Bringing Real-Time Geospatial Precision to HIV Surveillance Through Smartphones: Feasibility Study.	JMIR Public Health Surveill. 2018 Aug 7;4(3):e11203. doi: 10.2196/11203.	30087088	PubMed	FALSE	FALSE
2018	Xu Z, Lau CL, Zhou X, Fuimaono S, Soares MagalhÃ£es RJ, Graves PM.	The extensive networks of frequent population mobility in the Samoan Islands and their implications for infectious disease transmission.	Sci Rep. 2018 Jun 28;8(1):10136. doi: 10.1038/s41598-018-28081-x.	29973612	PubMed	FALSE	FALSE
2018	Berry AC.	Syndromic surveillance and its utilisation for mass gatherings.	Epidemiol Infect. 2018 Jun 22:1-3. doi: 10.1017/S0950268818001735. [Epub ahead of print]	29932043	PubMed	TRUE	FALSE
2018	Swaan C, van den Broek A, Kretzschmar M, Richardus JH.	Timeliness of notification systems for infectious diseases: A systematic literature review.	PLoS One. 2018 Jun 14;13(6):e0198845. doi: 10.1371/journal.pone.0198845. eCollection 2018.	29902216	PubMed	TRUE	FALSE
2018	Oniciuc EA, Likotrafiti E, Alvarez-Molina A, Prieto M, Santos JA, Alvarez-OrdÃ³Ã±ez A.	The Present and Future of Whole Genome Sequencing (WGS) and Whole Metagenome Sequencing (WMS) for Surveillance of Antimicrobial Resistant Microorganisms and Antimicrobial Resistance Genes across the Food Chain.	Genes (Basel). 2018 May 22;9(5). pii: E268. doi: 10.3390/genes9050268. Review. Erratum in: Genes (Basel). 2018 Jun 25;9(7):.	29789467	PubMed	FALSE	FALSE
2018	Kulkarni VA, Davids JR, Boyles AD, Cung NQ, Bagley A.	Reliability and efficiency of three methods of calculating migration percentage on radiographs for hip surveillance in children with cerebral palsy.	J Child Orthop. 2018 Apr 1;12(2):145-151. doi: 10.1302/1863-2548.12.170189.	29707053	PubMed	FALSE	FALSE
2018	Regan PA, Fogel BN, Hicks SD.	Impact of a "No Mobile Device" Policy on Developmental Surveillance in a Pediatric Clinic.	Clin Pediatr (Phila). 2018 Sep;57(10):1216-1223. doi: 10.1177/0009922818769434. Epub 2018 Apr 12.	29644874	PubMed	FALSE	FALSE
2018	Pereira-Azevedo NM, Venderbos LDF.	eHealth and mHealth in prostate cancer detection and active surveillance.	Transl Androl Urol. 2018 Feb;7(1):170-181. doi: 10.21037/tau.2017.12.22. Review.	29594031	PubMed	FALSE	FALSE
2018	Excoffier S, Herzig L, N'Goran AA, DÃ©ruaz-Luyet A, Haller DM.	Prevalence of multimorbidity in general practice: a cross-sectional study within the Swiss Sentinel Surveillance System (Sentinella).	BMJ Open. 2018 Mar 6;8(3):e019616. doi: 10.1136/bmjopen-2017-019616.	29511015	PubMed	FALSE	FALSE
2018	GualotuÃ±a T, MacÃ­as E, SuÃ¡rez Ã, C ERF, Rivadeneira A.	Low Cost Efficient Deliverying Video Surveillance Service to Moving Guard for Smart Home.	Sensors (Basel). 2018 Mar 1;18(3). pii: E745. doi: 10.3390/s18030745.	29494551	PubMed	FALSE	FALSE
2018	Cohen SA, Scherr CL, Nixon DM.	An iPhone Application Intervention to Promote Surveillance Among Women with a BRCA Mutation: Pre-intervention Data.	J Genet Couns. 2018 Apr;27(2):446-456. doi: 10.1007/s10897-018-0224-x. Epub 2018 Feb 10.	29429041	PubMed	FALSE	FALSE
2018	Beyene TJ, Asfaw F, Getachew Y, Tufa TB, Collins I, Beyi AF, Revie CW.	A Smartphone-Based Application Improves the Accuracy, Completeness, and Timeliness of Cattle Disease Reporting and Surveillance in Ethiopia.	Front Vet Sci. 2018 Jan 16;5:2. doi: 10.3389/fvets.2018.00002. eCollection 2018.	29387688	PubMed	FALSE	FALSE
2018	Sirijatuphat R, Sripanidkulchai K, Boonyasiri A, Rattanaumpawan P, Supapueng O, Kiratisin P, Thamlikitkul V.	Implementation of global antimicrobial resistance surveillance system (GLASS) in patients with bacteremia.	PLoS One. 2018 Jan 3;13(1):e0190132. doi: 10.1371/journal.pone.0190132. eCollection 2018.	29298323	PubMed	FALSE	FALSE
2018	Kaab H, Bain MM, Eckersall PD.	Acute phase proteins and stress markers in the immediate response to a combined vaccination against Newcastle disease and infectious bronchitis viruses in specific pathogen free (SPF) layer chicks.	Poult Sci. 2018 Feb 1;97(2):463-469. doi: 10.3382/ps/pex340.	29182756	PubMed	FALSE	FALSE
2018	Chu K, Corcoran N, Norden S, Wong LM.	New Histopathological & Genetic Features to Improve Active Surveillance Selection for Low-Risk Prostate Cancer.	Anticancer Agents Med Chem. 2018;18(7):951-957. doi: 10.2174/1871520617666171114105846.	29141559	PubMed	FALSE	FALSE
2017	Mukundarajan H, Hol FJH, Castillo EA, Newby C, Prakash M.	Using mobile phones as acoustic sensors for high-throughput mosquito surveillance.	Elife. 2017 Oct 31;6. pii: e27854. doi: 10.7554/eLife.27854.	29087296	PubMed	FALSE	FALSE
2017	Rojas LJ, Weinstock GM, De La Cadena E, Diaz L, Rios R, Hanson BM, Brown JS, Vats P, Phillips DS, Nguyen H, Hujer KM, Correa A, Adams MD, Perez F, Sodergren E, Narechania A, Planet PJ, Villegas MV, Bonomo RA, Arias CA.	An Analysis of the Epidemic of Klebsiella pneumoniae Carbapenemase-Producing K. pneumoniae: Convergence of Two Evolutionary Mechanisms Creates the "Perfect Storm".	J Infect Dis. 2017 Dec 27;217(1):82-92. doi: 10.1093/infdis/jix524.	29029188	PubMed	FALSE	FALSE
2017	TurbÃ© V, Gray ER, Lawson VE, Nastouli E, Brookes JC, Weiss RA, Pillay D, Emery VC, Verrips CT, Yatsuda H, Athey D, McKendry RA.	Towards an ultra-rapid smartphone- connected test for infectious diseases.	Sci Rep. 2017 Sep 20;7(1):11971. doi: 10.1038/s41598-017-11887-6.	28931860	PubMed	FALSE	FALSE
2016	Lee EC, Asher JM, Goldlust S, Kraemer JD, Lawson AB, Bansal S.	Mind the Scales: Harnessing Spatial Big Data for Infectious Disease Surveillance and Inference.	J Infect Dis. 2016 Dec 1;214(suppl_4):S409-S413. doi: 10.1093/infdis/jiw344. Review.	28830109	PubMed	TRUE	FALSE
2017	Castillo E, McIsaac C, MacDougall B, Wilson D, Kohr R.	Post-Caesarean Section Surgical Site Infection Surveillance Using an Online Database and Mobile Phone Technology.	J Obstet Gynaecol Can. 2017 Aug;39(8):645-651.e1. doi: 10.1016/j.jogc.2016.12.037.	28729097	PubMed	FALSE	FALSE
2017	Casey ML, Fedan KB, Edwards N, Blackley DJ, Halldin CN, Wolfe AL, Laney AS.	Evaluation of high blood pressure and obesity among US coal miners participating in the Enhanced Coal Workers' Health Surveillance Program.	J Am Soc Hypertens. 2017 Aug;11(8):541-545. doi: 10.1016/j.jash.2017.06.007. Epub 2017 Jun 20.	28666705	PubMed	FALSE	FALSE
2017	Bonnet E, NikiÃ©ma A, TraorÃ© Z, Sidbega S, Ridde V.	Technological solutions for an effective health surveillance system for road traffic crashes in Burkina Faso.	Glob Health Action. 2017;10(1):1295698. doi: 10.1080/16549716.2017.1295698.	28574303	PubMed	FALSE	FALSE
2017	Hswen Y, Brownstein JS, Liu J, Hawkins JB.	Use of a Digital Health Application for Influenza Surveillance in China.	Am J Public Health. 2017 Jul;107(7):1130-1136. doi: 10.2105/AJPH.2017.303767. Epub 2017 May 18.	28520492	PubMed	TRUE	FALSE
2017	Leal Neto O, Dimech GS, Libel M, de Souza WV, Cesse E, Smolinski M, Oliveira W, Albuquerque J.	Saúde na Copa: The World's First Application of Participatory Surveillance for a Mass Gathering at FIFA World Cup 2014, Brazil.	JMIR Public Health Surveill. 2017 May 4;3(2):e26. doi: 10.2196/publichealth.7313.	28473308	PubMed	TRUE	TRUE
2017	Lwin MO, Yung CF, Yap P, Jayasundar K, Sheldenkar A, Subasinghe K, Foo S, Jayasinghe UG, Xu H, Chai SC, Kurlye A, Chen J, Ang BS.	FluMob: Enabling Surveillance of Acute Respiratory Infections in Health-care Workers via Mobile Phones.	Front Public Health. 2017 Mar 17;5:49. doi: 10.3389/fpubh.2017.00049. eCollection 2017.	28367433	PubMed	FALSE	FALSE
2017	Garg P, Ha MT, Eastwood J, Harvey S, Woolfenden S, Murphy E, Dissanayake C, Jalaludin B, Williams K, McKenzie A, Einfeld S, Silove N, Short K, Eapen V.	Explaining culturally and linguistically diverse (CALD) parents' access of healthcare services for developmental surveillance and anticipatory guidance: qualitative findings from the 'Watch Me Grow' study.	BMC Health Serv Res. 2017 Mar 22;17(1):228. doi: 10.1186/s12913-017-2143-1.	28330490	PubMed	FALSE	FALSE
2017	Frade MA, de Paula NA, Gomes CM, Vernal S, Bernardes Filho F, LugÃ£o HB, de Abreu MM, Botini P, Duthie MS, Spencer JS, Soares RC, Foss NT.	Unexpectedly high leprosy seroprevalence detected using a random surveillance strategy in midwestern Brazil: A comparison of ELISA and a rapid diagnostic test.	PLoS Negl Trop Dis. 2017 Feb 23;11(2):e0005375. doi: 10.1371/journal.pntd.0005375. eCollection 2017 Feb.	28231244	PubMed	FALSE	FALSE
2017	Jacobson JO, Cueto C, Smith JL, Hwang J, Gosling R, Bennett A.	Surveillance and response for high-risk populations: what can malaria elimination programmes learn from the experience of HIV?	Malar J. 2017 Jan 18;16(1):33. doi: 10.1186/s12936-017-1679-1. Review.	28100237	PubMed	FALSE	FALSE
2016	Abakar MF, Schelling E, BÃ©chir M, Ngandolo BN, Pfister K, Alfaroukh IO, Hassane HM, Zinsstag J.	Trends in health surveillance and joint service delivery for pastoralists in West and Central Africa.	Rev Sci Tech. 2016 Nov;35(2):683-691. doi: 10.20506/rst.35.2.2549. Review.	27917961	PubMed	FALSE	FALSE
2016	Souty C, BoÃ«lle PY.	Improving incidence estimation in practice-based sentinel surveillance networks using spatial variation in general practitioner density.	BMC Med Res Methodol. 2016 Nov 15;16(1):156.	27846798	PubMed	FALSE	FALSE
2016	Faria NR, Sabino EC, Nunes MR, Alcantara LC, Loman NJ, Pybus OG.	Mobile real-time surveillance of Zika virus in Brazil.	Genome Med. 2016 Sep 29;8(1):97.	27683027	PubMed	FALSE	FALSE
2016	Kuehne A, Lynch E, Marshall E, Tiffany A, Alley I, Bawo L, Massaquoi M, Lodesani C, Le Vaillant P, Porten K, Gignoux E.	Mortality, Morbidity and Health-Seeking Behaviour during the Ebola Epidemic 2014-2015 in Monrovia Results from a Mobile Phone Survey.	PLoS Negl Trop Dis. 2016 Aug 23;10(8):e0004899. doi: 10.1371/journal.pntd.0004899. eCollection 2016 Aug.	27551750	PubMed	FALSE	FALSE
2016	Pillet S, Berthelot P, Gagneux-Brunon A, Mory O, Gay C, Viallon A, Lucht F, Pozzetto B, Botelho-Nevers E.	Corrigendum to "Contamination of healthcare workers' mobile phones by epidemic viruses" [Clin Microbiol Infect (2016) 456.e1-456.e6].	Clin Microbiol Infect. 2016 Sep;22(9):e21. doi: 10.1016/j.cmi.2016.07.024. Epub 2016 Jul 25. No abstract available.	27457787	PubMed	FALSE	FALSE
2016	Livovsky DM, Pappo O, Skarzhinsky G, Peretz A, Turvall E, Ackerman Z.	Gastric Polyp Growth during Endoscopic Surveillance for Esophageal Varices or Barrett's Esophagus.	Isr Med Assoc J. 2016 May;18(5):267-71.	27430081	PubMed	FALSE	FALSE
2016	Hoppe C, Obermeier P, Muehlhans S, Alchikh M, Seeber L, Tief F, Karsch K, Chen X, Boettcher S, Diedrich S, Conrad T, Kisler B, Rath B.	Innovative Digital Tools and Surveillance Systems for the Timely Detection of Adverse Events at the Point of Care: A Proof-of-Concept Study.	Drug Saf. 2016 Oct;39(10):977-88. doi: 10.1007/s40264-016-0437-6.	27350063	PubMed	FALSE	FALSE
2015	Cantrell J, Ganz O, Ilakkuvan V, Tacelosky M, Kreslake J, Moon-Howard J, Aidala A, Vallone D, Anesetti-Rothermel A, Kirchner TR.	Implementation of a Multimodal Mobile System for Point-of-Sale Surveillance: Lessons Learned From Case Studies in Washington, DC, and New York City.	JMIR Public Health Surveill. 2015 Nov 26;1(2):e20. doi: 10.2196/publichealth.4191. eCollection 2015 Jul-Dec.	27227138	PubMed	FALSE	FALSE
2016	Westphal DW, Williams SA, Leeb A, Effler PV.	Continuous active surveillance of adverse events following immunisation using SMS technology.	Vaccine. 2016 Jun 17;34(29):3350-5. doi: 10.1016/j.vaccine.2016.05.015. Epub 2016 May 17.	27206385	PubMed	FALSE	FALSE
2016	Meyers DJ, Ozonoff A, Baruwal A, Pande S, Harsha A, Sharma R, Schwarz D, Schwarz RK, Bista D, Halliday S, Maru DS.	Combining Healthcare-Based and Participatory Approaches to Surveillance: Trends in Diarrheal and Respiratory Conditions Collected by a Mobile Phone System by Community Health Workers in Rural Nepal.	PLoS One. 2016 Apr 25;11(4):e0152738. doi: 10.1371/journal.pone.0152738. eCollection 2016.	27111734	PubMed	FALSE	FALSE
2015	Brites-Neto J, Brasil J, Roncato Duarte KM.	Epidemiological surveillance of capybaras and ticks on warning area for Brazilian spotted fever.	Vet World. 2015 Sep;8(9):1143-9. doi: 10.14202/vetworld.2015.1143-1149. Epub 2015 Sep 30.	27047211	PubMed	FALSE	FALSE
2015	Xu HQ, Zhu PH, Ni CM, Shen Y, Luo TB.	[Schistosomiasis surveillance in mobile population of Xiuzhou District, Jiaxing City, 2013-2014].	Zhongguo Xue Xi Chong Bing Fang Zhi Za Zhi. 2015 Oct;27(5):541-3. Chinese.	26930948	PubMed	FALSE	FALSE
2017	Liabsuetrakul T, Prappre T, Pairot P, Oumudee N, Islam M.	Development of a web-based epidemiological surveillance system with health system response for improving maternal and newborn health: Field-testing in Thailand.	Health Informatics J. 2017 Jun;23(2):109-123. doi: 10.1177/1460458216628312. Epub 2016 Feb 15.	26879329	PubMed	FALSE	FALSE
2016	Albertson JD, Harvey T, Foderaro G, Zhu P, Zhou X, Ferrari S, Amin MS, Modrak M, Brantley H, Thoma ED.	A Mobile Sensing Approach for Regional Surveillance of Fugitive Methane Emissions in Oil and Gas Production.	Environ Sci Technol. 2016 Mar 1;50(5):2487-97. doi: 10.1021/acs.est.5b05059. Epub 2016 Feb 9.	26807713	PubMed	FALSE	FALSE
2016	Liddle J, Burdon M, Ireland D, Carter A, Knuepffer C, Milevskiy N, McBride S, Chenery H, Hall W.	Balancing Self-Tracking and Surveillance: Legal, Ethical and Technological Issues in Using Smartphones to Monitor Communication in People with Health Conditions.	J Law Med. 2016;24(2):387-97.	30137711	PubMed	FALSE	FALSE
2016	Shumate AM, Yard EE, Casey-Lockyer M, Apostolou A, Chan M, Tan C, Noe RS, Wolkin AF.	Effectiveness of Using Cellular Phones to Transmit Real-Time Shelter Morbidity Surveillance Data After Hurricane Sandy, New Jersey, October to November, 2012.	Disaster Med Public Health Prep. 2016 Jun;10(3):525-8. doi: 10.1017/dmp.2015.164. Epub 2015 Dec 18.	26677756	PubMed	FALSE	FALSE
2015	Clark J.	Mobile dating apps could be driving HIV epidemic among adolescents in Asia Pacific, report says.	BMJ. 2015 Dec 2;351:h6493. doi: 10.1136/bmj.h6493. No abstract available.	26631242	PubMed	FALSE	FALSE
2016	Pivodic L, Pardon K, Miccinesi G, Vega Alonso T, Moreels S, Donker GA, Arrieta E, Onwuteaka-Philipsen BD, Deliens L, Van den Block L.	Hospitalisations at the end of life in four European countries: a population-based study via epidemiological surveillance networks.	J Epidemiol Community Health. 2016 May;70(5):430-6. doi: 10.1136/jech-2015-206073. Epub 2015 Nov 19.	26584859	PubMed	FALSE	FALSE
2015	Tizzoni M, Sun K, Benusiglio D, Karsai M, Perra N.	The Scaling of Human Contacts and Epidemic Processes in Metapopulation Networks.	Sci Rep. 2015 Oct 19;5:15111. doi: 10.1038/srep15111.	26478209	PubMed	FALSE	FALSE
2015	Nguyen KH, Smith AC, Armfield NR, Bensink M, Scuffham PA.	Cost-Effectiveness Analysis of a Mobile Ear Screening and Surveillance Service versus an Outreach Screening, Surveillance and Surgical Service for Indigenous Children in Australia.	PLoS One. 2015 Sep 25;10(9):e0138369. doi: 10.1371/journal.pone.0138369. eCollection 2015.	26406592	PubMed	FALSE	FALSE
2015	Ele MN.	THE INTERNATIONAL HEALTH REGULATIONS MANDATE ON THE DEVELOPMENT AND MAINTENANCE OF CORE SURVEILLANCE SYSTEMS: PROSPECTS AND CHALLENGES OF MEETING THE 2016 DEADLINE IN AFRICA.	Med Law. 2015 Sep;34(1):569-593.	30759952	PubMed	FALSE	FALSE
2015	Pecora ND, Li N, Allard M, Li C, Albano E, Delaney M, Dubois A, Onderdonk AB, Bry L.	Genomically Informed Surveillance for Carbapenem-Resistant Enterobacteriaceae in a Health Care System.	mBio. 2015 Jul 28;6(4):e01030. doi: 10.1128/mBio.01030-15.	26220969	PubMed	FALSE	FALSE
2015	DuVall JA, Borba JC, Shafagati N, Luzader D, Shukla N, Li J, Kehn-Hall K, Kendall MM, Feldman SH, Landers JP.	Optical Imaging of Paramagnetic Bead-DNA Aggregation Inhibition Allows for Low Copy Number Detection of Infectious Pathogens.	PLoS One. 2015 Jun 11;10(6):e0129830. doi: 10.1371/journal.pone.0129830. eCollection 2015.	26068926	PubMed	FALSE	FALSE
2015	Fähnrich C, Denecke K, Adeoye OO, Benzler J, Claus H, Kirchner G, Mall S, Richter R, Schapranow MP, Schwarz N, Tom-Aba D, Uflacker M, Poggensee G, Krause G.	Surveillance and Outbreak Response Management System (SORMAS) to support the control of the Ebola virus disease outbreak in West Africa.	Euro Surveill. 2015 Mar 26;20(12). pii: 21071.	25846493	PubMed	TRUE	FALSE
2015	Beniac DR, Hiebert SL, Siemens CG, Corbett CR, Booth TF.	A mobile biosafety microanalysis system for infectious agents.	Sci Rep. 2015 Mar 30;5:9505. doi: 10.1038/srep09505.	25820944	PubMed	FALSE	FALSE
2015	Zhang Z, Wang H, Wang C, Fang H.	Cluster-based Epidemic Control Through Smartphone-based Body Area Networks.	IEEE Trans Parallel Distrib Syst. 2015 Feb 9;26(3):681-690.	25741173	PubMed	TRUE	FALSE
2015	Osnas EE, Hurtado PJ, Dobson AP.	Evolution of pathogen virulence across space during an epidemic.	Am Nat. 2015 Mar;185(3):332-42. doi: 10.1086/679734. Epub 2015 Jan 28.	25674688	PubMed	FALSE	FALSE
2015	Fan HJ, Gao HW, Ding H, Zhang BK, Hou SK.	The Ebola threat: China's response to the West African epidemic and national development of prevention and control policies and infrastructure.	Disaster Med Public Health Prep. 2015 Feb;9(1):64-5. doi: 10.1017/dmp.2014.152. Epub 2015 Jan 7.	25563862	PubMed	FALSE	FALSE
2014	Müller H, Brener O, Andreoletti O, Piechatzek T, Willbold D, Legname G, Heise H.	Progress towards structural understanding of infectious sheep PrP-amyloid.	Prion. 2014;8(5):344-58. doi: 10.4161/19336896.2014.983754.	25482596	PubMed	FALSE	FALSE
2014	Brinkel J, Krämer A, Krumkamp R, May J, Fobil J.	Mobile phone-based mHealth approaches for public health surveillance in sub-Saharan Africa: a systematic review.	Int J Environ Res Public Health. 2014 Nov 12;11(11):11559-82. doi: 10.3390/ijerph111111559. Review.	25396767	PubMed	TRUE	FALSE
2014	Lindsberg PJ, Toivonen L, Diener HC.	The atrial fibrillation epidemic is approaching the physician's door: will mobile technology improve detection?	BMC Med. 2014 Sep 29;12:180. doi: 10.1186/s12916-014-0180-8.	25284609	PubMed	FALSE	FALSE
2014	JimÃ©nez LF, RamÃ­rez Nieto G, Alfonso VV, Correa JJ.	Association of swine influenza H1N1 pandemic virus (SIV-H1N1p) with porcine respiratory disease complex in sows from commercial pig farms in Colombia.	Virol Sin. 2014 Aug;29(4):242-9. doi: 10.1007/s12250-014-3471-5. Epub 2014 Aug 8.	25160760	PubMed	FALSE	FALSE
2014	Jones M, Huttner B, Leecaster M, Huttner A, Damal K, Tanner W, Nielson C, Rubin MA, Goetz MB, Madaras-Kelly K, Samore MH.	Does universal active MRSA surveillance influence anti-MRSA antibiotic use? A retrospective analysis of the treatment of patients admitted with suspicion of infection at Veterans Affairs Medical Centers between 2005 and 2010.	J Antimicrob Chemother. 2014 Dec;69(12):3401-8. doi: 10.1093/jac/dku299. Epub 2014 Aug 6.	25103488	PubMed	FALSE	FALSE
2015	Semnani SH, Basir OA.	Semi-flocking algorithm for motion control of mobile sensors in large-scale surveillance systems.	IEEE Trans Cybern. 2015 Jan;45(1):129-37. doi: 10.1109/TCYB.2014.2328659. Epub 2014 Jul 1.	25014985	PubMed	FALSE	FALSE
2014	Kipkorir T, Tittman S, Botsios S, Manuelidis L.	Highly infectious CJD particles lack prion protein but contain many viral-linked peptides by LC-MS/MS.	J Cell Biochem. 2014 Nov;115(11):2012-21. doi: 10.1002/jcb.24873.	24933657	PubMed	FALSE	FALSE
2014	Tu ZW, Huang XB, Cai SX, Fan HP, Wang KY, Liu XG.	[Surveillance of schistosomiasis japonica in potential endemic areas in Hubei Province from 2008 to 2012].	Zhongguo Xue Xi Chong Bing Fang Zhi Za Zhi. 2014 Feb;26(1):56-8. Chinese.	24800567	PubMed	FALSE	FALSE
2014	Lucht MJ, Hoffman L, Haug S, Meyer C, Pussehl D, Quellmalz A, Klauer T, Grabe HJ, Freyberger HJ, John U, Schomerus G.	A surveillance tool using mobile phone short message service to reduce alcohol consumption among alcohol-dependent patients.	Alcohol Clin Exp Res. 2014 Jun;38(6):1728-36. doi: 10.1111/acer.12403. Epub 2014 Apr 14.	24730528	PubMed	FALSE	FALSE
2014	Koslow M, Kuperstein R, Eshed I, Perelman M, Maor E, Sidi Y.	The unique clinical features and outcome of infectious endocarditis and vertebral osteomyelitis co-infection.	Am J Med. 2014 Jul;127(7):669.e9-669.e15. doi: 10.1016/j.amjmed.2014.02.023. Epub 2014 Mar 6.	24608019	PubMed	FALSE	FALSE
2014	RodrÃ­guez-Canosa G, del Cerro Giner J, Cruz AB.	Detection and tracking of dynamic objects by using a multirobot system: application to critical infrastructures surveillance.	Sensors (Basel). 2014 Feb 12;14(2):2911-43. doi: 10.3390/s140202911.	24526305	PubMed	FALSE	FALSE
2013	Fang Y, Song T, Li LH, Dai JY, Yi JR, Fu JH, Xie XM, Lin JY.	[Current situation on the China infectious disease automated-alert and response system in Guangdong Province, China].	Zhonghua Liu Xing Bing Xue Za Zhi. 2013 Aug;34(8):800-3. Chinese.	24423767	PubMed	FALSE	FALSE
2013	Binderup ML, Bisgaard ML, Harbud V, MÃ¸ller HU, Gimsing S, Friis-Hansen L, Hansen Tv, Bagi P, Knigge U, Kosteljanetz M, BÃ¸geskov L, Thomsen C, Gerdes AM, Ousager LB, Sunde L; Danish vHL Coordination Group..	Von Hippel-Lindau disease (vHL). National clinical guideline for diagnosis and surveillance in Denmark. 3rd edition.	Dan Med J. 2013 Dec;60(12):B4763.	24355456	PubMed	FALSE	FALSE
2013	Planet PJ, LaRussa SJ, Dana A, Smith H, Xu A, Ryan C, Uhlemann AC, Boundy S, Goldberg J, Narechania A, Kulkarni R, Ratner AJ, Geoghegan JA, Kolokotronis SO, Prince A.	Emergence of the epidemic methicillin-resistant Staphylococcus aureus strain USA300 coincides with horizontal transfer of the arginine catabolic mobile element and speG-mediated adaptations for survival on skin.	mBio. 2013 Dec 17;4(6):e00889-13. doi: 10.1128/mBio.00889-13.	24345744	PubMed	FALSE	FALSE
2013	Yoo JH.	The Meaning of Information Technology (IT) Mobile Devices to Me, the Infectious Disease Physician.	Infect Chemother. 2013 Jun;45(2):244-51. doi: 10.3947/ic.2013.45.2.244. Review.	24265976	PubMed	TRUE	FALSE
2014	Rexroth U, Buda S.	[Occupational health and practice management of primary care practitioners during influenza pandemic 2009/10 in Germany - a survey of 1150 physicians participating in syndromic influenza surveillance at Robert Koch Institute].	Gesundheitswesen. 2014 Oct;76(10):670-5. doi: 10.1055/s-0033-1355402. Epub 2013 Oct 28. German.	24165918	PubMed	FALSE	FALSE
2013	Newman CE, Reynolds R, Gray R, Canavan P, De Wit J, McMurchie M, McCoy R, Kidd MR.	Surviving an epidemic -- Australian GPs on caring for people with HIV and AIDS in the early years.	Aust Fam Physician. 2013 Oct;42(10):734-8.	24130978	PubMed	FALSE	FALSE
2013	de Lange MM, Meijer A, Friesema IH, Donker GA, Koppeschaar CE, Hooiveld M, Ruigrok N, van der Hoek W.	Comparison of five influenza surveillance systems during the 2009 pandemic and their association with media attention.	BMC Public Health. 2013 Sep 24;13:881. doi: 10.1186/1471-2458-13-881.	24063523	PubMed	FALSE	FALSE
2013	Spoor LE, McAdam PR, Weinert LA, Rambaut A, Hasman H, Aarestrup FM, Kearns AM, Larsen AR, Skov RL, Fitzgerald JR.	Livestock origin for a human pandemic clone of community-associated methicillin-resistant Staphylococcus aureus.	mBio. 2013 Aug 13;4(4). pii: e00356-13. doi: 10.1128/mBio.00356-13.	23943757	PubMed	FALSE	FALSE
2013	Bernier A, Ligier C, Guillemot D, Watier L.	Did media attention of the 2009 A(H1N1) influenza epidemic increase outpatient antibiotic use in France?: A time-series analysis.	PLoS One. 2013 Jul 24;8(7):e69075. doi: 10.1371/journal.pone.0069075. Print 2013.	23894409	PubMed	FALSE	FALSE
2013	Moodley A, Mangino JE, Goff DA.	Review of infectious diseases applications for iPhone/iPad and Android: from pocket to patient.	Clin Infect Dis. 2013 Oct;57(8):1145-54. doi: 10.1093/cid/cit455. Epub 2013 Jul 9. Review.	23839999	PubMed	FALSE	FALSE
2013	Wang N, Zhu L, Zhao X, Yang W, Sun H.	Improved HPLC method for the determination of moxifloxacin in application to a pharmacokinetics study in patients with infectious diseases.	ISRN Pharmacol. 2013 May 26;2013:462918. doi: 10.1155/2013/462918. Print 2013.	23762598	PubMed	FALSE	FALSE
2013	Guo CK, Li J, Li JH, Huang YM, Mao W, Lin KM.	[Status of malaria epidemic and feasibility of malaria elimination in Guangxi Zhuang Autonomous Region].	Zhongguo Xue Xi Chong Bing Fang Zhi Za Zhi. 2013 Feb;25(1):36-9. Chinese.	23687809	PubMed	FALSE	FALSE
2013	Privileggio L, Falchi A, Grisoni ML, Souty C, Turbelin C, Fonteneau L, Hanslik T, KernÃ©is S.	Rates of immunization against pandemic and seasonal influenza in persons at high risk of severe influenza illness: a cross-sectional study among patients of the French Sentinelles general practitioners.	BMC Public Health. 2013 Mar 20;13:246. doi: 10.1186/1471-2458-13-246.	23514534	PubMed	FALSE	FALSE
2012	Karimuribo ED, Sayalel K, Beda E, Short N, Wambura P, Mboera LG, Kusiluka LJ, Rweyemamu MM.	Towards one health disease surveillance: the Southern African Centre for Infectious Disease Surveillance approach.	Onderstepoort J Vet Res. 2012 Jun 20;79(2):454. doi: 10.4102/ojvr.v79i2.454.	23327374	PubMed	TRUE	FALSE
2013	Mukherjee D, Chaichana KL, Parker SL, Gokaslan ZL, McGirt MJ.	Association of surgical resection and survival in patients with malignant primary osseous spinal neoplasms from the Surveillance, Epidemiology, and End Results (SEER) database.	Eur Spine J. 2013 Jun;22(6):1375-82. doi: 10.1007/s00586-012-2621-4. Epub 2012 Dec 21.	23263168	PubMed	FALSE	FALSE
2012	Monakhova EV, Shalu OA, Mazrukho AB, Smolikova LM, Nepomniashchaia NB.	[Study of possibility of formation of Vibrio parahaemolyticus pandemic clones based on retrospective PCR-screening of clinical strains].	Zh Mikrobiol Epidemiol Immunobiol. 2012 Sep-Oct;(5):28-32. Russian.	23163032	PubMed	FALSE	FALSE
2012	SteelFisher GK, Blendon RJ, Ward JR, Rapoport R, Kahn EB, Kohl KS.	Public response to the 2009 influenza A H1N1 pandemic: a polling study in five countries.	Lancet Infect Dis. 2012 Nov;12(11):845-50. doi: 10.1016/S1473-3099(12)70206-2. Epub 2012 Oct 5.	23041199	PubMed	FALSE	FALSE
2012	Madder M, Walker JG, Van Rooyen J, Knobel D, Vandamme E, Berkvens D, Vanwambeke SO, De Clercq EM.	e-Surveillance in animal health: use and evaluation of mobile tools.	Parasitology. 2012 Dec;139(14):1831-42. doi: 10.1017/S0031182012000571. Epub 2012 Apr 13.	22717001	PubMed	FALSE	FALSE
2012	Strathdee SA, Magis-Rodriguez C, Mays VM, Jimenez R, Patterson TL.	The emerging HIV epidemic on the Mexico-U.S. border: an international case study characterizing the role of epidemiology in surveillance and response.	Ann Epidemiol. 2012 Jun;22(6):426-38. doi: 10.1016/j.annepidem.2012.04.002.	22626001	PubMed	FALSE	FALSE
2012	Boffin N, Bossuyt N, Declercq T, Vanthomme K, Van Casteren V.	Incidence, patient characteristics and treatment initiated for GP-diagnosed depression in general practice: results of a 1-year nationwide surveillance study.	Fam Pract. 2012 Dec;29(6):678-87. doi: 10.1093/fampra/cms024. Epub 2012 Apr 20.	22523390	PubMed	FALSE	FALSE
2012	Reddel S, Edmiston N.	Contact tracing for STIs - new resources and supportive evidence.	Aust Fam Physician. 2012 Mar;41(3):128-32.	22396926	PubMed	FALSE	FALSE
2011	Lecapitaine AL, Barthe J, Audran G, Gauffier N, Aubert JP.	[Highly pathogenic influenza pandemic: results of a feasibility study in a general practice (SIMUGRIP-MG2)].	Sante Publique. 2011 Nov-Dec;23(6):487-99. French.	22365046	PubMed	FALSE	FALSE
2011	Partouche H, Benainous O, Barthe J, Pierret J, Rigal L, Michaloux M, Gilberg S.	[A survey about determinants of 2009 pandemic influenza A(H1N1) vaccination among French general practionners patients. Motivac study].	Rev Prat. 2011 Dec;61(10):1411-7. French.	22288355	PubMed	FALSE	FALSE
2012	Gros H, Aslangul E, Lesprit P, Mainardi JL; Ile-de-France Infectious Diseases Experts Group..	Positive blood culture in hospital: notification methods and impact of recommendations by an infectious disease specialist.	Med Mal Infect. 2012 Feb;42(2):76-9. doi: 10.1016/j.medmal.2011.05.003. Epub 2011 Dec 27.	22206784	PubMed	FALSE	FALSE
2011	Chen BJ, Li LS, Lin MX, Xu MC, Chen ZL, Fang YE, Yang H.	[Surveillance of schistosomiasis in national surveillance sites of Fuqing City and Xiapu County, 2006 -2009].	Zhongguo Xue Xi Chong Bing Fang Zhi Za Zhi. 2011 Feb;23(1):89-92. Chinese.	22164386	PubMed	FALSE	FALSE
2011	Piwowar-Manning E, Fiamma A, Laeyendecker O, Kulich M, Donnell D, Szekeres G, Robins-Morris L, Mullis CE, Vallari A, Hackett J Jr, Mastro TD, Gray G, Richter L, Alexandre MW, Chariyalertsak S, Chingono A, Sweat M, Coates T, Eshleman SH.	HIV surveillance in a large, community-based study: results from the pilot study of Project Accept (HIV Prevention Trials Network 043).	BMC Infect Dis. 2011 Sep 24;11:251. doi: 10.1186/1471-2334-11-251.	21943026	PubMed	FALSE	FALSE
2011	StehlÃ© J, Voirin N, Barrat A, Cattuto C, Colizza V, Isella L, RÃ©gis C, Pinton JF, Khanafer N, Van den Broeck W, Vanhems P.	Simulation of an SEIR infectious disease model on the dynamic contact network of conference attendees.	BMC Med. 2011 Jul 19;9:87. doi: 10.1186/1741-7015-9-87.	21771290	PubMed	TRUE	FALSE
2012	SÃ¸reide K, TrÃ¦land JH, Stokkeland PJ, Glomsaker T, SÃ¸reide JA, KÃ¸rner H.	Adherence to national guidelines for surveillance after curative resection of nonmetastatic colon and rectum cancer: a survey among Norwegian gastrointestinal surgeons.	Colorectal Dis. 2012 Mar;14(3):320-4. doi: 10.1111/j.1463-1318.2011.02631.x.	21689321	PubMed	FALSE	FALSE
2011	McGee S.	Mobile contact tracing and counseling for STI's: there's not an app for that.	Am J Bioeth. 2011 May;11(5):3-4. doi: 10.1080/15265161.2011.576934. No abstract available.	21534137	PubMed	FALSE	FALSE
2011	Chao DL, Halloran ME, Longini IM Jr.	Vaccination strategies for epidemic cholera in Haiti with implications for the developing world.	Proc Natl Acad Sci U S A. 2011 Apr 26;108(17):7081-5. doi: 10.1073/pnas.1102149108. Epub 2011 Apr 11.	21482756	PubMed	FALSE	FALSE
2011	Pearce C, Shearer M, Phillips C, Hall S, Kljakovic M, Glasgow NJ, Dugdale P, Patel M.	Views of GPs and practice nurses on support needed to respond to pandemic influenza: a qualitative study.	Aust Health Rev. 2011 Feb;35(1):111-5. doi: 10.1071/AH09788.	21367342	PubMed	FALSE	FALSE
2011	malERA Consultative Group on Monitoring, Evaluation, and Surveillance..	A research agenda for malaria eradication: monitoring, evaluation, and surveillance.	PLoS Med. 2011 Jan 25;8(1):e1000400. doi: 10.1371/journal.pmed.1000400. Review.	21311581	PubMed	TRUE	FALSE
2011	Ceccarelli D, Spagnoletti M, Bacciu D, Danin-Poleg Y, Mendiratta DK, Kashi Y, Cappuccinelli P, Burrus V, Colombo MM.	ICEVchInd5 is prevalent in epidemic Vibrio cholerae O1 El Tor strains isolated in India.	Int J Med Microbiol. 2011 Apr;301(4):318-24. doi: 10.1016/j.ijmm.2010.11.005. Epub 2011 Jan 26.	21276749	PubMed	FALSE	FALSE
2011	Weitzman ER, Kelemen S, Mandl KD.	Surveillance of an Online Social Network to Assess Population-level Diabetes Health Status and Healthcare Quality.	Online J Public Health Inform. 2011;3(3). pii: ojphi.v3i3.3797. doi: 10.5210/ojphi.v3i3.3797. Epub 2011 Dec 22.	23569613	PubMed	FALSE	FALSE
2011	Rodrigo WW, de la Torre JC, MartÃ­nez-Sobrido L.	Use of single-cycle infectious lymphocytic choriomeningitis virus to study hemorrhagic fever arenaviruses.	J Virol. 2011 Feb;85(4):1684-95. doi: 10.1128/JVI.02229-10. Epub 2010 Dec 1.	21123370	PubMed	FALSE	FALSE
2010	Corbett EL, Bandason T, Duong T, Dauya E, Makamure B, Churchyard GJ, Williams BG, Munyati SS, Butterworth AE, Mason PR, Mungofa S, Hayes RJ.	Comparison of two active case-finding strategies for community-based diagnosis of symptomatic smear-positive tuberculosis and control of infectious tuberculosis in Harare, Zimbabwe (DETECTB): a cluster-randomised trial.	Lancet. 2010 Oct 9;376(9748):1244-53. doi: 10.1016/S0140-6736(10)61425-0.	20923715	PubMed	FALSE	FALSE
2010	Lajous M, Danon L, LÃ³pez-Ridaura R, Astley CM, Miller JC, Dowell SF, O'Hagan JJ, Goldstein E, Lipsitch M.	Mobile messaging as surveillance tool during pandemic (H1N1) 2009, Mexico.	Emerg Infect Dis. 2010 Sep;16(9):1488-9. doi: 10.3201/eid1609.100671. No abstract available.	20735942	PubMed	FALSE	FALSE
2010	Boffin N, Bossuyt N, Vanthomme K, Van Casteren V.	Readiness of the Belgian network of sentinel general practitioners to deliver electronic health record data for surveillance purposes: results of survey study.	BMC Fam Pract. 2010 Jun 25;11:50. doi: 10.1186/1471-2296-11-50.	20579350	PubMed	FALSE	FALSE
2010	Seale H, Ward KF, Zwar N, Van D, Leask J, Macintyre CR.	Examining the knowledge of and attitudes to pandemic influenza among general practice staff.	Med J Aust. 2010 Apr 5;192(7):378-80.	20367583	PubMed	FALSE	FALSE
2010	Wallasch TM.	Frovatriptan in the practice of office-based neurologists/pain therapists: Results of postmarketing surveillance study ALADIN.	Adv Ther. 2010 Jan;27(1):56-62. doi: 10.1007/s12325-010-0001-1. Epub 2010 Feb 6.	20140543	PubMed	FALSE	FALSE
2010	Sugiura H, Ohkusa Y, Akahane M, Sugahara T, Okabe N, Imamura T.	Construction of syndromic surveillance using a web-based daily questionnaire for health and its application at the G8 Hokkaido Toyako Summit meeting.	Epidemiol Infect. 2010 Oct;138(10):1493-502. doi: 10.1017/S095026880999149X. Epub 2010 Jan 13.	20067657	PubMed	TRUE	TRUE
2017	S. Kuk; Y. Jeon; H. Kim	Detecting outdoor coexistence as a proxy of infectious contact through magnetometer traces	Electronics Letters	10.1049/el.2017.2454	IEEE	TRUE	FALSE
2019	S. Jeong; S. Kuk; H. Kim	A Smartphone Magnetometer-Based Diagnostic Test for Automatic Contact Tracing in Infectious Disease Epidemics	IEEE Access	10.1109/ACCESS.2019.2895075	IEEE	TRUE	TRUE
2017	K. Navin; M. B. M. Krishnan; S. Lavanya; A. Shanthini	A mobile health based smart hybrid epidemic surveillance system to support epidemic control programme in public health informatics	2017 International Conference on IoT and Application (ICIOT)	10.1109/ICIOTA.2017.8073606	IEEE	TRUE	TRUE
2019	T. Okumura	Tracing infectious agents with mobile location information: A simple and effective countermeasure against epidemic risks	2019 IEEE Global Humanitarian Technology Conference (GHTC)	10.1109/GHTC46095.2019.9033023	IEEE	TRUE	TRUE
2015	M. U. Farooq; A. Ayyaz; S. M. Awan; A. Shakoor	Smartphone based interface for epidemic surveillance system	2015 International Conference on Open Source Systems & Technologies (ICOSST)	10.1109/ICOSST.2015.7396412	IEEE	FALSE	FALSE
2017	T. Terami; T. Ohta; Y. Kakuda	Evaluation of Information Dissemination Scheme Using Autonomous Clustering and Epidemic Routing Considering Mobile Core Network Load in Wireless Networks	2017 Fifth International Symposium on Computing and Networking (CANDAR)	10.1109/CANDAR.2017.36	IEEE	FALSE	FALSE
2018	A. Au; N. Moser; J. Rodriguez-Manzano; P. Georgiou	Live Demonstration: A Mobile Diagnostic System for Rapid Detection and Tracking of Infectious Diseases	2018 IEEE International Symposium on Circuits and Systems (ISCAS)	10.1109/ISCAS.2018.8351802	IEEE	TRUE	FALSE
2010	F. Hashim; K. S. Munasinghe; A. Jamalipour	A Biologically Inspired Framework for Mitigating Epidemic and Pandemic Attacks in the NGMN	2010 IEEE Wireless Communication and Networking Conference	10.1109/WCNC.2010.5506116	IEEE	FALSE	FALSE
2015	W. Dong; J. Chen; Y. Yang; W. Zhang	Epidemic-like proximity-based traffic offloading	China Communications	10.1109/CC.2015.7315061	IEEE	FALSE	FALSE
2010	J. Li; N. Moore; S. Akter; S. Bleisten; P. Ray	mHealth for Influenza Pandemic Surveillance in Developing Countries	2010 43rd Hawaii International Conference on System Sciences	10.1109/HICSS.2010.274	IEEE	TRUE	FALSE
2010	Y. Fan; K. Zheng; Y. Yang	Epidemic Model of Mobile Phone Virus for Hybrid Spread Mode with Preventive Immunity and Mutation	2010 6th International Conference on Wireless Communications Networking and Mobile Computing (WiCOM)	10.1109/WICOM.2010.5601326	IEEE	FALSE	FALSE
2018	M. S. Dhikle; H. Shahnasser	An Android Application Controlled Video Surveillance Vehicle	2018 3rd International Conference for Convergence in Technology (I2CT)	10.1109/I2CT.2018.8529781	IEEE	FALSE	FALSE
2016	E. Pilavaki; C. Parolo; R. McKendry; A. Demosthenous	Wireless paper-based biosensor reader for the detection of infectious diseases at the point of care	2016 IEEE SENSORS	10.1109/ICSENS.2016.7808907	IEEE	FALSE	FALSE
2012	H. Lin; H. Lin; H. Guo	Research of wetland birds networking and method of collaborative epidemic identify	2012 IEEE Symposium on Robotics and Applications (ISRA)	10.1109/ISRA.2012.6219291	IEEE	FALSE	FALSE
2011	H. Lee; W. Lin; C. Huang; Y. Huang	Wireless indoor surveillance robot	SICE Annual Conference 2011		IEEE	FALSE	FALSE
2016	S. Choi; J. Lee; S. Pack; Y. Chang; S. Yoon	Mining internet media for monitoring changes of public emotions about infectious diseases	2016 IEEE 32nd International Conference on Data Engineering Workshops (ICDEW)	10.1109/ICDEW.2016.7495619	IEEE	FALSE	FALSE
2015	Z. Ding	Ultra-low-light CMOS biosensor helps tackle infectious diseases	2015 IEEE Hot Chips 27 Symposium (HCS)	10.1109/HOTCHIPS.2015.7477465	IEEE	FALSE	FALSE
2017	R. Hagihara; Y. Yamasaki; H. Ohsaki	On delivery control for floating contents sharing with epidemic broadcasting	2017 14th IEEE Annual Consumer Communications & Networking Conference (CCNC)	10.1109/CCNC.2017.7983133	IEEE	FALSE	FALSE
2019	L. Zhang; J. Xu	Differential Security Game in Heterogeneous Device-to-Device Offloading Network under Epidemic Risks	IEEE Transactions on Network Science and Engineering	10.1109/TNSE.2019.2955036	IEEE	FALSE	FALSE
2016	B. G. A. Kumar; K. C. Bhagyalakshmi; K. Lavanya; K. H. Gowranga	A Bluetooth low energy based beacon system for smart short range surveillance	2016 IEEE International Conference on Recent Trends in Electronics, Information & Communication Technology (RTEICT)	10.1109/RTEICT.2016.7808018	IEEE	FALSE	FALSE
2010	Z. M. Kassas; Ãœ. Ã–zgÃœner	A Nonlinear Filter Coupled With Hospitability and Synthetic Inclination Maps for In-Surveillance and Out-of-Surveillance Tracking	IEEE Transactions on Systems, Man, and Cybernetics, Part C (Applications and Reviews)	10.1109/TSMCC.2009.2024004	IEEE	FALSE	FALSE
2019	F. AWUOR; S. OTANGA; V. KIMELI; D. RAMBIM; T. ABUYA	e-Pest Surveillance: Large Scale Crop Pest Surveillance and Control	2019 IST-Africa Week Conference (IST-Africa)	10.23919/ISTAFRICA.2019.8764824	IEEE	FALSE	FALSE
2017	Minseok Jang; Myong-Soon Park; S. C. Shah	A mobile ad hoc cloud for automated video surveillance system	2017 International Conference on Computing, Networking and Communications (ICNC)	10.1109/ICCNC.2017.7876271	IEEE	FALSE	FALSE
2016	R. Dinesh Kumar; S. Sharanyaa; P. L. J. Raj	Mobile information catalog surveillance	2016 International Conference on Electrical, Electronics, and Optimization Techniques (ICEEOT)	10.1109/ICEEOT.2016.7755618	IEEE	FALSE	FALSE
2018	M. T. Rehman; N. Khan Swati; A. A. Chaudhary; S. Asim Ali Shah	Live View Car Surveillance System	2018 3rd International Conference on Emerging Trends in Engineering, Sciences and Technology (ICEEST)	10.1109/ICEEST.2018.8643330	IEEE	FALSE	FALSE
2019	J. Wang; Z. Liu; Y. Jiang	An Improved intimacy-based Epidemic algorithm in mobile social networks	2019 IEEE 3rd Advanced Information Management, Communicates, Electronic and Automation Control Conference (IMCEC)	10.1109/IMCEC46724.2019.8983797	IEEE	FALSE	FALSE
2011	Yu-Hsien Chu; Yen-Chou Hsieh; C. Wang; Yu-Chun Pan; Ray-I Chang	UPHSM: Ubiquitous personal health surveillance and management system via WSN agent on open source smartphone	2011 IEEE 13th International Conference on e-Health Networking, Applications and Services	10.1109/HEALTH.2011.6026787	IEEE	FALSE	FALSE
2010	S. Claisse; M. Morel; W. B. Ormsby	Enhanced SISMARIS: (Système d'information et de surveillance MARitime etendu pour l'identification des comportements suspects): Enhanced maritime surveillance and information system for abnormal behaviour identification	2010 International WaterSide Security Conference	10.1109/WSSC.2010.5730234	IEEE	FALSE	FALSE
2018	G. U. Akpan; S. G. Tegegne; T. Erbeto; O. Daramola; F. Braka; P. Mkanda	Use of Mobile Phone and Facility-based Server Technology in Routine Immunization and Disease Surveillance Activities in Nigeria: Strengthening Polio Surveillance	2018 International Conference on Smart Computing and Electronic Enterprise (ICSCEE)	10.1109/ICSCEE.2018.8538406	IEEE	TRUE	FALSE
2012	E. KaÅ„toch; P. Augustyniak	Human activity surveillance based on wearable body sensor network	2012 Computing in Cardiology		IEEE	TRUE	FALSE
2013	M. Y. Suraki	NFC: A surveillance system for preventing and controlling air pollution	2013 7th International Conference on Application of Information and Communication Technologies	10.1109/ICAICT.2013.6722687	IEEE	FALSE	FALSE
2013	R. Rashmi; B. Latha	Video surveillance system and facility to access Pc from remote areas using smart phone	2013 International Conference on Information Communication and Embedded Systems (ICICES)	10.1109/ICICES.2013.6508393	IEEE	FALSE	FALSE
2019	G. Seritan; M. Bujanovschi; F. Adochiei; D. Voiculescu; F. C. Argatu; S. Dan Grigorescu	Alert and Surveillance System for Newborns	2019 E-Health and Bioengineering Conference (EHB)	10.1109/EHB47216.2019.8969987	IEEE	FALSE	FALSE
2019	A. Chauhan; A. Aggarwal	Buffer Adaptive Epidemic Protocols for DTN	2019 Global Conference for Advancement in Technology (GCAT)	10.1109/GCAT47503.2019.8978412	IEEE	FALSE	FALSE
2017	Y. Sakumoto; H. Ohsaki	First Meeting Time Formula of Two Random Walkers toward Understanding Epidemic Information Dissemination	2017 IEEE 41st Annual Computer Software and Applications Conference (COMPSAC)	10.1109/COMPSAC.2017.130	IEEE	FALSE	FALSE
2018	R. Chaithra; A. S. Poornima	A Mobile AD HOC Cloud for Automated Video Surveillance System with Message Alert	2018 2nd International Conference on Trends in Electronics and Informatics (ICOEI)	10.1109/ICOEI.2018.8553717	IEEE	FALSE	FALSE
2018	A. H. H. Basri; S. N. Ibrahim; N. A. Malik; A. L. Asnawi	Integrated Surveillance System with Mobile Application	2018 7th International Conference on Computer and Communication Engineering (ICCCE)	10.1109/ICCCE.2018.8539244	IEEE	FALSE	FALSE
2012	E. Altman	An epidemic game between contents in a wireless network	2012 International Symposium on Wireless Communication Systems (ISWCS)	10.1109/ISWCS.2012.6328536	IEEE	FALSE	FALSE
2010	Y. Li; P. Hui; D. Jin; L. Su; L. Zeng	Evaluating the Impact of Social Selfishness on the Epidemic Routing in Delay Tolerant Networks	IEEE Communications Letters	10.1109/LCOMM.2010.093010.100492	IEEE	FALSE	FALSE
2010	A. Fujihara; H. Miwa	On Two Phase Transitions of Relaxation Times in the Epidemic Data Gathering with Mobile Peers on Graphs	2010 International Conference on Intelligent Networking and Collaborative Systems	10.1109/INCOS.2010.43	IEEE	FALSE	FALSE
2013	K. Watabe; H. Osaki	Effect of locality of node mobility on epidemic broadcasting in DTNs	6th Joint IFIP Wireless and Mobile Networking Conference (WMNC)	10.1109/WMNC.2013.6549017	IEEE	FALSE	FALSE
2016	A. El Ouadrhiri; K. Rahhali; M. El Kamili; M. Abbad	Optimal content caching for epidemic routing in Delay Tolerant Networks	2016 International Conference on Wireless Networks and Mobile Communications (WINCOM)	10.1109/WINCOM.2016.7777217	IEEE	FALSE	FALSE
2017	S. Saha; A. Singh; P. Bera; M. N. Kamal; S. Dutta; U. Gorian; S. Pramanik; A. Khan; S. Sur	GPS based smart spy surveillance robotic system using Raspberry Pi for security application and remote sensing	2017 8th IEEE Annual Information Technology, Electronics and Mobile Communication Conference (IEMCON)	10.1109/IEMCON.2017.8117239	IEEE	FALSE	FALSE
2016	M. Kim; J. Y. Lee; H. Kim	Warning and detection system for epidemic disease	2016 International Conference on Information and Communication Technology Convergence (ICTC)	10.1109/ICTC.2016.7763517	IEEE	TRUE	TRUE
2011	Hui-Kyung Oh; In-Cheol Kim	Hybrid control architecture of the robotic surveillance system using smartphones	2011 8th International Conference on Ubiquitous Robots and Ambient Intelligence (URAI)	10.1109/URAI.2011.6146015	IEEE	FALSE	FALSE
2019	P. Chaisiriprasert; K. Yongsiriwit	Surveillance System for Abnormal Driving Behavior Detection	2019 4th International Conference on Information Technology (InCIT)	10.1109/INCIT.2019.8912135	IEEE	FALSE	FALSE
2013	D. S. Irene; R. Dhanalakshmi	Video surveillance system and Content Sharing between PC and mobile using android	2013 International Conference on Information Communication and Embedded Systems (ICICES)	10.1109/ICICES.2013.6508392	IEEE	FALSE	FALSE
2019	A. Ray; A. Sriram; V. Mithun; N. Sharma	Remote surveillance espionage through MANT-app	2019 International Conference on Vision Towards Emerging Trends in Communication and Networking (ViTECoN)	10.1109/ViTECoN.2019.8899422	IEEE	FALSE	FALSE
2013	A. Irawan; H. Rizal; S. S. Aryasa; W. Adiprawita	Attitude monitoring and surveillance system for Lapan payload test rocket	2013 3rd International Conference on Instrumentation Control and Automation (ICA)	10.1109/ICA.2013.6734063	IEEE	FALSE	FALSE
2017	P. P. Shinde; K. S. Oza; R. K. Kamat	Leveraging cell phones for surveillance	2017 International Conference on Intelligent Sustainable Systems (ICISS)	10.1109/ISS1.2017.8389337	IEEE	FALSE	FALSE
2010	B. Nahar; M. L. Ali	Development of mobile phone based surveillance system	2010 13th International Conference on Computer and Information Technology (ICCIT)	10.1109/ICCITECHN.2010.5723909	IEEE	FALSE	FALSE
2017	S. Goyal; P. Desai; V. Swaminathan	Multi-Level Security Embedded With Surveillance System	IEEE Sensors Journal	10.1109/JSEN.2017.2756876	IEEE	FALSE	FALSE
2018	S. Tirodkar; E. Rodrigues; H. Raval	Futuristic Surveillance Spectacles	2018 Second International Conference on Inventive Communication and Computational Technologies (ICICCT)	10.1109/ICICCT.2018.8473021	IEEE	FALSE	FALSE
2019	A. Naveen; A. Kushwaha	Smart Forest Surveillance Unit (S.F.S)	2019 2nd International Conference on Intelligent Computing, Instrumentation and Control Technologies (ICICICT)	10.1109/ICICICT46008.2019.8993321	IEEE	FALSE	FALSE
2010	T. C. Lei; S. Chern	A low complexity video coding for combining RFID and video surveillance with padding based DVC	2010 International Symposium on Next Generation Electronics	10.1109/ISNE.2010.5669158	IEEE	FALSE	FALSE
2017	S. Rekha; B. S. Hithaishi	Car Surveillance and Driver Assistance Using Blackbox with the Help of GSM and GPS Technology	2017 International Conference on Recent Advances in Electronics and Communication Technology (ICRAECT)	10.1109/ICRAECT.2017.57	IEEE	FALSE	FALSE
2016	T. Lee; M. Tso	A universal sensor data platform modelled for realtime asset condition surveillance and big data analytics for railway systems: Developing a â€œSmart Railwayâ€ mastermind for the betterment of reliability, availability, maintainbility and safety of railway systems and passenger service	2016 IEEE SENSORS	10.1109/ICSENS.2016.7808734	IEEE	FALSE	FALSE
2017	S. Bhattacherjee; G. C. Somashekhar	Artificial Intelligence to Impart Surveillance, Tracking, & Actuation on Suspicious Activities	2017 IEEE 7th International Advance Computing Conference (IACC)	10.1109/IACC.2017.0016	IEEE	FALSE	FALSE
2011	Z. X. Tian	Underwater magnetic surveillance system for port protection	2011 IEEE 2nd International Conference on Computing, Control and Industrial Engineering	10.1109/CCIENG.2011.6008013	IEEE	FALSE	FALSE
2018	J. Cao; Y. Wang; X. Zhang; X. Sun; W. Zhao	Algorithm of Moving Object Detection of Surveillance Video Combined with WiFi Technology	2018 IEEE International Conference on Information and Automation (ICIA)	10.1109/ICInfA.2018.8812395	IEEE	FALSE	FALSE
2018	R. K. Kodali; S. Yadavilli	Mongoose RTOS based IoT Implementation of Surveillance System	2018 International Conference on Communication, Computing and Internet of Things (IC3IoT)	10.1109/IC3IoT.2018.8668137	IEEE	FALSE	FALSE
2017	J. Hsueh; Y. Huang; B. Dong; C. Lee	An embedded cloud surveillance system design	2017 IEEE International Conference on Consumer Electronics - Taiwan (ICCE-TW)	10.1109/ICCE-China.2017.7991034	IEEE	FALSE	FALSE
2016	S. Kumar; S. S. Solanki	Remote home surveillance system	2016 International Conference on Advances in Computing, Communication, & Automation (ICACCA) (Spring)	10.1109/ICACCA.2016.7578890	IEEE	FALSE	FALSE
2017	K. P. Menon; L. Kala	Video surveillance system for realtime flood detection and mobile app for flood alert	2017 International Conference on Computing Methodologies and Communication (ICCMC)	10.1109/ICCMC.2017.8282518	IEEE	FALSE	FALSE
2018	S. Durga; S. Surya; E. Daniel	SmartMobiCam: Towards a New Paradigm for Leveraging Smartphone Cameras and IaaS Cloud for Smart City Video Surveillance	2018 2nd International Conference on Trends in Electronics and Informatics (ICOEI)	10.1109/ICOEI.2018.8553974	IEEE	FALSE	FALSE
2013	S. A. Hameed; M. S. Ahmed; N. b. Rahimi	Mobility Based Surveillance Model to Facilitate Security of Individuals -- Properties	2013 International Conference on Advanced Computer Science Applications and Technologies	10.1109/ACSAT.2013.28	IEEE	FALSE	FALSE
2014	B. Chirag; A. E. Manjunath; K. B. Badrinath	An intelligent cloud based cost effective surveillance robot	2014 2nd International Conference on Emerging Technology Trends in Electronics, Communication and Networking	10.1109/ET2ECN.2014.7044989	IEEE	FALSE	FALSE
2012	T. Chin; Y. Yen	Load balance for mobile sensor patrolling in surveillance sensor networks	2012 IEEE Wireless Communications and Networking Conference (WCNC)	10.1109/WCNC.2012.6214152	IEEE	FALSE	FALSE
2015	W. Zai-ying; C. Liu	Design of mobile phone video surveillance system for home security based on embedded system	The 27th Chinese Control and Decision Conference (2015 CCDC)	10.1109/CCDC.2015.7161856	IEEE	FALSE	FALSE
2010	C. Zhu; X. Shi	Portable Calibration System for Air Traffic Control Surveillance Radar	2010 International Conference on Computing, Control and Industrial Engineering	10.1109/CCIE.2010.138	IEEE	FALSE	FALSE
2010	K. Liping; Z. Zhefeng; X. Gang	The Hardware Design of Dual-Mode Wireless Video Surveillance System Based on DM6437	2010 Second International Conference on Networks Security, Wireless Communications and Trusted Computing	10.1109/NSWCTC.2010.135	IEEE	FALSE	FALSE
2017	S. Sruthy; S. N. George	WiFi enabled home security surveillance system using Raspberry Pi and IoT module	2017 IEEE International Conference on Signal Processing, Informatics, Communication and Energy Systems (SPICES)	10.1109/SPICES.2017.8091320	IEEE	FALSE	FALSE
2018	P. T. Pillai; R. S. Sreelekshmi; M. G. Nair	An Electric Powered Smart Velocipede for Transport & Surveillance	2018 3rd IEEE International Conference on Recent Trends in Electronics, Information & Communication Technology (RTEICT)	10.1109/RTEICT42901.2018.9012148	IEEE	FALSE	FALSE
2016	M. Arifuzzaman; M. J. Islam; S. S. Islam; R. Palit	Drishti: A Mobile Application Based Multipurpose Surveillance System	2016 IEEE International Conference on Computer and Information Technology (CIT)	10.1109/CIT.2016.119	IEEE	FALSE	FALSE
2010	Cheng Lihui; Wang Jie; Xia Yongquan	Remote engine room devices surveillance over 3G wireless net	2010 International Conference on E-Health Networking Digital Ecosystems and Technologies (EDT)	10.1109/EDT.2010.5496576	IEEE	FALSE	FALSE
2019	A. Jinguji; Y. Sada; H. Nakahara	Real-Time Multi-Pedestrian Detection in Surveillance Camera using FPGA	2019 29th International Conference on Field Programmable Logic and Applications (FPL)	10.1109/FPL.2019.00078	IEEE	FALSE	FALSE
2010	H. Zhao; K. Yin; Y. Wu	Design and Implement of Variable Rate Audio and Video Surveillance System Based on DM642 in Mobile Communication Network	2010 International Conference on Internet Technology and Applications	10.1109/ITAPP.2010.5566173	IEEE	FALSE	FALSE
2012	Z. Xingming; Z. Shaoxin	One Load Balancing Solution for Mobile Video Surveillance System	2012 International Conference on Computer Science and Service System	10.1109/CSSS.2012.194	IEEE	FALSE	FALSE
2015	W. A. Latif; C. C. Tan	SmartArgos: Improving mobile surveillance systems with software defined networks	2015 IEEE Conference on Communications and Network Security (CNS)	10.1109/CNS.2015.7346924	IEEE	FALSE	FALSE
2016	S. Tiwari; M. Chowdhury; U. Goswami; P. K. Sadhu	Low power customized new trend remote surveillance system over 3G mobile network	2016 3rd International Conference on Recent Advances in Information Technology (RAIT)	10.1109/RAIT.2016.7507872	IEEE	FALSE	FALSE
2015	S. Qazi; A. S. Siddiqui; A. I. Wagan	UAV based real time video surveillance over 4G LTE	2015 International Conference on Open Source Systems & Technologies (ICOSST)	10.1109/ICOSST.2015.7396417	IEEE	FALSE	FALSE
2016	A. U. Bokade; V. R. Ratnaparkhe	Video surveillance robot control using smartphone and Raspberry pi	2016 International Conference on Communication and Signal Processing (ICCSP)	10.1109/ICCSP.2016.7754547	IEEE	FALSE	FALSE
2016	K. Wu; J. Liang; X. Zhang; K. Li; Y. Lin; Y. Tseng	Smart Surveillance with Context and Location Sensitivity and Quality Control	2016 IEEE 13th International Conference on Mobile Ad Hoc and Sensor Systems (MASS)	10.1109/MASS.2016.055	IEEE	FALSE	FALSE
2011	C. Kaur; M. Arrawatia; G. Kumar	Low power portable GPS based transceiver for sea and land surveillance	2011 International Conference on Communications and Signal Processing	10.1109/ICCSP.2011.5739342	IEEE	FALSE	FALSE
2019	P. Agarwal; M. K. Singh	A multipurpose drone for water sampling & video surveillance	2019 Second International Conference on Advanced Computational and Communication Paradigms (ICACCP)	10.1109/ICACCP.2019.8883017	IEEE	FALSE	FALSE
2010	S. Baglio; B. AndoÃ²; S. L. Malfa; A. R. Bulsara; A. Kho; G. Anderson; P. Longhini; V. In	Advanced dynamic magnetometer for persistent surveillance	2010 International WaterSide Security Conference	10.1109/WSSC.2010.5730224	IEEE	FALSE	FALSE
2013	M. Gerla; J. Weng; G. Pau	Pics-on-wheels: Photo surveillance in the vehicular cloud	2013 International Conference on Computing, Networking and Communications (ICNC)	10.1109/ICCNC.2013.6504250	IEEE	FALSE	FALSE
2012	G. W. Ng; Y. S. Tan; X. H. Xiao; R. Z. Chan	DSO cognitive architecture in mobile surveillance	2012 Workshop on Sensor Data Fusion: Trends, Solutions, Applications (SDF)	10.1109/SDF.2012.6327918	IEEE	FALSE	FALSE
2019	Y. Ding; W. Luo; K. Sycara	Heuristic-based Multiple Mobile Depots Route Planning for Recharging Persistent Surveillance Robots	2019 IEEE/RSJ International Conference on Intelligent Robots and Systems (IROS)	10.1109/IROS40897.2019.8967904	IEEE	FALSE	FALSE
2018	M. I. Al-Saleh; M. A. Alsmirat; Y. Jararweh; I. Obaidat	A Unified Key Distribution and Session Management Protocol for Mobile Video Surveillance Systems	2018 Fifth International Conference on Internet of Things: Systems, Management and Security	10.1109/IoTSMS.2018.8554533	IEEE	FALSE	FALSE
2019	P. Bellavista; P. Chatzimisios; L. Foschini; M. Paradisioti; D. Scotece	A Support Infrastructure for Machine Learning at the Edge in Smart City Surveillance	2019 IEEE Symposium on Computers and Communications (ISCC)	10.1109/ISCC47284.2019.8969779	IEEE	FALSE	FALSE
2015	V. K. Remya; T. Singh	A heterogeneous wireless network integrating smartphones, WLANs and VANET to enhance on-road surveillance and security	2015 4th International Conference on Reliability, Infocom Technologies and Optimization (ICRITO) (Trends and Future Directions)	10.1109/ICRITO.2015.7359291	IEEE	FALSE	FALSE
2018	V. D. Hoang; F. Kojima; K. Ishizu	Mobile Video Surveillance using VHF/UHF channel Aggregation	2018 21st International Symposium on Wireless Personal Multimedia Communications (WPMC)	10.1109/WPMC.2018.8713073	IEEE	FALSE	FALSE
2016	H. Zeng; L. Shi; Z. Zhang	Design of Intelligent Mobile Video Surveillance System Based on 4G	2016 International Conference on Network and Information Systems for Computers (ICNISC)	10.1109/ICNISC.2016.025	IEEE	FALSE	FALSE
2015	Y. Tseng; C. Liao; T. Hung	An embedded system with realtime surveillance application	2015 International Symposium on Next-Generation Electronics (ISNE)	10.1109/ISNE.2015.7132031	IEEE	FALSE	FALSE
2016	T. Martelli; F. Colone; C. Bongioanni; D. Pastina; P. Lombardo	Short-range passive radar for small private airports surveillance	2016 European Radar Conference (EuRAD)		IEEE	FALSE	FALSE
2018	H. A. Patel; R. D. Rajput	Smart Surveillance System Using Histogram of Oriented Gradients (HOG) Algorithm and Haar Cascade Algorithm	2018 Fourth International Conference on Computing Communication Control and Automation (ICCUBEA)	10.1109/ICCUBEA.2018.8697464	IEEE	FALSE	FALSE
2016	G. Saraswat; V. Garg	Beacon controlled campus surveillance	2016 International Conference on Advances in Computing, Communications and Informatics (ICACCI)	10.1109/ICACCI.2016.7732446	IEEE	FALSE	FALSE
2019	H. Das; H. Chakraborty; M. S. Uddin Chowdhury	Design & Implementation of Voice Command Based Bipedal Surveillance Robot	2019 1st International Conference on Advances in Science, Engineering and Robotics Technology (ICASERT)	10.1109/ICASERT.2019.8934551	IEEE	FALSE	FALSE
2010	Y. Yu; X. Duan; S. Wang; B. Jiao	The design and implementation of bluetooth video surveillance devices	2010 3rd International Congress on Image and Signal Processing	10.1109/CISP.2010.5647682	IEEE	FALSE	FALSE
2011	Y. Jiang; K. Jia	IPv6 Based Intelligent Surveillance System	2011 International Conference on Multimedia and Signal Processing	10.1109/CMSP.2011.119	IEEE	FALSE	FALSE
2010	Y. Wang; J. Kato	Digest Generation Using Surveillance Video in Kindergarten	2010 Fifth International Conference on Frontier of Computer Science and Technology	10.1109/FCST.2010.106	IEEE	FALSE	FALSE
2019	I. Rahaman; M. F. Reza; M. H. H. Hasib; M. I. Hossain; S. M. A. Hossain; P. K. Sarkar	A Low Cost Intelligent Multi Wireless Sensor Network Perspective on Real Time Traffic Surveillance	2019 International Conference on Computer, Communication, Chemical, Materials and Electronic Engineering (IC4ME2)	10.1109/IC4ME247184.2019.9036576	IEEE	FALSE	FALSE
2015	Z. Xu; H. Chen	Notice of Violation of IEEE Publication Principles: MapReduce based content searching of surveillance system videos	2015 IEEE 14th International Conference on Cognitive Informatics & Cognitive Computing (ICCI*CC)	10.1109/ICCI-CC.2015.7259393	IEEE	FALSE	FALSE
2010	X. Yu; A. Ganz	Mass casualty incident surveillance and monitoring using identity aware video analytics	2010 Annual International Conference of the IEEE Engineering in Medicine and Biology	10.1109/IEMBS.2010.5627536	IEEE	FALSE	FALSE
2019	B. P. A. Rohman; M. B. Andra; H. F. Putra; D. H. Fandiantoro; M. Nishimoto	Multisensory Surveillance Drone for Survivor Detection and Geolocalization in Complex Post-Disaster Environment	IGARSS 2019 - 2019 IEEE International Geoscience and Remote Sensing Symposium	10.1109/IGARSS.2019.8899804	IEEE	FALSE	FALSE
2020	L. C. C. D. Biase; G. Fedrecheski; P. C. Calcina-Ccori; R. d. D. Lopes; M. K. Zuffo	Surveillance Swarm: Gathering Resources for Finding Targets in a Distributed Global Network of Smart Devices	2020 IEEE International Conference on Consumer Electronics (ICCE)	10.1109/ICCE46568.2020.9043117	IEEE	FALSE	FALSE
2017	A. I. Mulla; A. P. Mulik; A. Prashant; D. D. Gawai	Continuous health surveillance system for cattle	2017 International Conference on Intelligent Computing and Control Systems (ICICCS)	10.1109/ICCONS.2017.8250656	IEEE	FALSE	FALSE
2016	S. N. Jyothi; K. V. Vardhan	Design and implementation of real time security surveillance system using IoT	2016 International Conference on Communication and Electronics Systems (ICCES)	10.1109/CESYS.2016.7890003	IEEE	FALSE	FALSE
2017	S. Meghana; T. V. Nikhil; R. Murali; S. Sanjana; R. Vidhya; K. J. Mohammed	Design and implementation of surveillance robot for outdoor security	2017 2nd IEEE International Conference on Recent Trends in Electronics, Information & Communication Technology (RTEICT)	10.1109/RTEICT.2017.8256885	IEEE	FALSE	FALSE
2016	T. Juhana; V. G. Anggraini	Design and implementation of Smart Home Surveillance system	2016 10th International Conference on Telecommunication Systems Services and Applications (TSSA)	10.1109/TSSA.2016.7871101	IEEE	FALSE	FALSE
2018	A. Bharadwaj K H; Deepak; V. Ghanavanth; H. Bharadwaj R; R. Uma; G. Krishnamurthy	Smart CCTV Surveillance System for Intrusion Detection With Live Streaming	2018 3rd IEEE International Conference on Recent Trends in Electronics, Information & Communication Technology (RTEICT)	10.1109/RTEICT42901.2018.9012234	IEEE	FALSE	FALSE
2019	J. Harikrishnan; A. Sudarsan; A. Sadashiv; R. A. S. Ajai	Vision-Face Recognition Attendance Monitoring System for Surveillance using Deep Learning Technology and Computer Vision	2019 International Conference on Vision Towards Emerging Trends in Communication and Networking (ViTECoN)	10.1109/ViTECoN.2019.8899418	IEEE	FALSE	FALSE
2017	A. Jain; S. Basantwani; O. Kazi; Y. Bang	Smart surveillance monitoring system	2017 International Conference on Data Management, Analytics and Innovation (ICDMAI)	10.1109/ICDMAI.2017.8073523	IEEE	FALSE	FALSE
2018	K. Chang; P. Liu	Design of Adaptive Coding Approach to Support Video Streaming for Camera Surveillance Systems	2018 IEEE 7th Global Conference on Consumer Electronics (GCCE)	10.1109/GCCE.2018.8574508	IEEE	FALSE	FALSE
2018	A. Singh; N. Singh; T. Agrawal; Y. K. Chauhan	Wireless Control of Unmanned Vehicle for Surveillance using Virtual Reality Technology	2018 International Conference on Computing, Power and Communication Technologies (GUCON)	10.1109/GUCON.2018.8674903	IEEE	FALSE	FALSE
2011	I. Estevez-Ayres; M. Garcia-Valls; P. Basanta-Val; I. Fernandez-Pacheco	Using android smartphones in a service-oriented video surveillance system	2011 IEEE International Conference on Consumer Electronics (ICCE)	10.1109/ICCE.2011.5722920	IEEE	FALSE	FALSE
2017	J. PrzybyÅ‚o; M. JabÅ‚oÅ„ski; E. KaÅ„toch; P. Augustyniak	Distant pulse measurement system for real-time surveillance applications	2017 Computing in Cardiology (CinC)	10.22489/CinC.2017.073-212	IEEE	FALSE	FALSE
2018	A. Baghdadi	Application of Inertial Measurement Units for Advanced Safety Surveillance System Using Individualized Sensor Technology (ASSIST): A Data Fusion and Machine Learning Approach	2018 IEEE International Conference on Healthcare Informatics (ICHI)	10.1109/ICHI.2018.00097	IEEE	FALSE	FALSE
2017	Y. Wang; S. Cang; H. Yu	A noncontact-sensor surveillance system towards assisting independent living for older people	2017 23rd International Conference on Automation and Computing (ICAC)	10.23919/IConAC.2017.8082002	IEEE	FALSE	FALSE
2016	H. Ohsaki; Y. Yamasaki	On the Impact of Cut-Through Links in Epidemic Broadcasting	2016 IEEE 40th Annual Computer Software and Applications Conference (COMPSAC)	10.1109/COMPSAC.2016.163	IEEE	FALSE	FALSE
2011	S. Qian; Z. Han-hua; L. Fu-lai; L. Yang-huan; Z. Zhi-min	Results from an airship-mounted ultra-wideband synthetic aperture radar for penetrating surveillance	2011 3rd International Asia-Pacific Conference on Synthetic Aperture Radar (APSAR)		IEEE	FALSE	FALSE
2018	H. Yao; H. Wu; D. He; M. Wu	A Fusion Method of Multiple Sensors Data on Panorama Video for Airport Surface Surveillance	2018 IEEE 15th International Conference on Mobile Ad Hoc and Sensor Systems (MASS)	10.1109/MASS.2018.00077	IEEE	FALSE	FALSE
2013	S. Wachtl; V. Koch; L. Schmidt	Multipath sensor based on GNSS for passive airborne surveillance	2013 European Radar Conference		IEEE	FALSE	FALSE
2012	A. Filonenko; F. Yang; A. Vavilin; K. Jo	Self-configuration for surveillance sensor network	2012 9th International Conference on Ubiquitous Robots and Ambient Intelligence (URAI)	10.1109/URAI.2012.6463030	IEEE	FALSE	FALSE
2017	P. Satyanarayana; V. B. K. L. Aruna; P. N. V. S. Kumar	International boundary scanning and ship surveillance system	2017 International Conference on Electrical, Electronics, Communication, Computer, and Optimization Techniques (ICEECCOT)	10.1109/ICEECCOT.2017.8284669	IEEE	FALSE	FALSE
2010	J. Song; K. Oh; I. Kim; J. Lee	Application of maritime AIS (Automatic Identification System) to ADS-B (Automatic Dependent Surveillance â€” Broadcast) transceiver	ICCAS 2010	10.1109/ICCAS.2010.5669842	IEEE	FALSE	FALSE
2016	S. S. Jain; T. S. Choudhary; M. K. Tiwary; A. Ranjan; A. Rajan	Safety security and surveillance for the transport system	2016 International Conference on Circuits, Controls, Communications and Computing (I4C)	10.1109/CIMCA.2016.8053285	IEEE	FALSE	FALSE
2016	J. E. Odhner	Covert ground and port surveillance using HyperboxÂ®: Rayleigh backscattering from fiber optics	2016 IEEE International Carnahan Conference on Security Technology (ICCST)	10.1109/CCST.2016.7815726	IEEE	FALSE	FALSE
2016	S. Dubal; M. Yadav; V. Singh; V. Uniyal; M. Singh	Smart Aero-Amphibian Surveillance System	International Conference & Workshop on Electronics & Telecommunication Engineering (ICWET 2016)	10.1049/cp.2016.1131	IEEE	FALSE	FALSE
2017	M. Hamza; A. Jehangir; T. Ahmad; A. Sohail; M. Naeem	Design of surveillance drone with X-ray camera, IR camera and metal detector	2017 Ninth International Conference on Ubiquitous and Future Networks (ICUFN)	10.1109/ICUFN.2017.7993757	IEEE	FALSE	FALSE
2016	J. E. Odhner	Covert ground and port surveillance using HyperboxÂ®: Rayleigh backscattering from fiber optics	2016 IEEE Symposium on Technologies for Homeland Security (HST)	10.1109/THS.2016.7568960	IEEE	FALSE	FALSE
2011	L. J. Frizzell-Makowski; R. A. Shelsby; J. Mann; D. Scheidt	An autonomous energy harvesting station-keeping vehicle for Persistent Ocean Surveillance	OCEANS'11 MTS/IEEE KONA	10.23919/OCEANS.2011.6106996	IEEE	FALSE	FALSE
2012	C. Szongott; B. Henne; M. Smith	Evaluating the threat of epidemic mobile malware	2012 IEEE 8th International Conference on Wireless and Mobile Computing, Networking and Communications (WiMob)	10.1109/WiMOB.2012.6379111	IEEE	FALSE	FALSE
2010	Y. Tomioka; A. Takara; H. Kitazawa	Travelling route of mobile surveillance camera	2010 IEEE Asia Pacific Conference on Circuits and Systems	10.1109/APCCAS.2010.5774890	IEEE	FALSE	FALSE
2014	S. F. Fathima; N. Palmius; D. Clifton; P. Rohloff; G. D. Clifford; R. Hall-Clifford	Sanitation-related disease surveillance using community health promoters and mobile phone technology	Appropriate Healthcare Technologies for Low Resource Settings (AHT 2014)	10.1049/cp.2014.0763	IEEE	FALSE	FALSE
2015	S. Kul; S. Eken; A. Sayar	Service oriented warning system for detection of abondened object in video surveillance	2015 23nd Signal Processing and Communications Applications Conference (SIU)	10.1109/SIU.2015.7129978	IEEE	FALSE	FALSE
2011	X. Zhang; R. Lin	Design and Implementation of a Mobile Video Surveillance System	2011 International Conference on Internet Technology and Applications	10.1109/ITAP.2011.6006384	IEEE	FALSE	FALSE
2018	Y. Chai; J. Wang	Design and Realization of Mobile Video Surveillance Car Based on ARM9 and Linux Platform	2018 2nd IEEE Advanced Information Management,Communicates,Electronic and Automation Control Conference (IMCEC)	10.1109/IMCEC.2018.8469452	IEEE	FALSE	FALSE
2013	Y. Gu; M. Kim; Y. Cui; H. Lee; O. Choi; M. Pyeon; J. Kim	Design and Implementation of UPnP-Based Surveillance Camera System for Home Security	2013 International Conference on Information Science and Applications (ICISA)	10.1109/ICISA.2013.6579349	IEEE	FALSE	FALSE
2015	M. T. Rashid; P. Chowdhury; M. K. Rhaman	Espionage: A voice guided surveillance robot with DTMF control and web based control	2015 18th International Conference on Computer and Information Technology (ICCIT)	10.1109/ICCITechn.2015.7488107	IEEE	FALSE	FALSE
2014	P. Tangtisanon	Android-based surveillance car	TENCON 2014 - 2014 IEEE Region 10 Conference	10.1109/TENCON.2014.7022485	IEEE	FALSE	FALSE
2013	P. Mondal; P. Desai; S. K. Ghosh; J. Mukherjee	An efficient SMS-based framework for public health surveillance	2013 IEEE Point-of-Care Healthcare Technologies (PHT)	10.1109/PHT.2013.6461330	IEEE	FALSE	FALSE
2018	Y. Fujishima; S. Azuma	A group control of the movable antennas for maximizing received signal level in the radar surveillance system	2018 SICE International Symposium on Control Systems (SICE ISCS)	10.23919/SICEISCS.2018.8330148	IEEE	FALSE	FALSE
2015	Binwen Fan; Ga Pan; Ming Liu; Chunyang Li	Design of a home surveillance system based on the android platform	2015 12th International Conference on Fuzzy Systems and Knowledge Discovery (FSKD)	10.1109/FSKD.2015.7382275	IEEE	FALSE	FALSE
2014	D. Sunehra; A. Bano	An intelligent surveillance with cloud storage for home security	2014 Annual IEEE India Conference (INDICON)	10.1109/INDICON.2014.7030567	IEEE	FALSE	FALSE
2011	N. Ishikawa; T. Kato; T. Osano	High-definition surveillance camera control system from mobile phones	2011 IEEE Consumer Communications and Networking Conference (CCNC)	10.1109/CCNC.2011.5766325	IEEE	FALSE	FALSE
2012	H. Zeng; H. Che; G. Cao	Design of Mobile Video Surveillance Based on Android	2012 International Conference on Computer Science and Service System	10.1109/CSSS.2012.196	IEEE	FALSE	FALSE
2016	M. S. Shah; P. B. Borole	Surveillance and rescue robot using Android smartphone and the Internet	2016 International Conference on Communication and Signal Processing (ICCSP)	10.1109/ICCSP.2016.7754413	IEEE	FALSE	FALSE
2018	C. Wang; J. Kuo; D. Yang; W. Chen	Surveillance-Aware Uplink Scheduling for Cellular Networks	IEEE Transactions on Mobile Computing	10.1109/TMC.2018.2827054	IEEE	FALSE	FALSE
2012	S. Juang; J. Juang	Real-time indoor surveillance based on smartphone and mobile robot	IEEE 10th International Conference on Industrial Informatics	10.1109/INDIN.2012.6301053	IEEE	FALSE	FALSE
2013	M. MasÃ¡r	A biologically inspired swarm robot coordination algorithm for exploration and surveillance	2013 IEEE 17th International Conference on Intelligent Engineering Systems (INES)	10.1109/INES.2013.6632825	IEEE	FALSE	FALSE
2020	H. Kim; Y. Cha; T. Kim; P. Kim	A Study on the Security Threats and Privacy Policy of Intelligent Video Surveillance System Considering 5G Network Architecture	2020 International Conference on Electronics, Information, and Communication (ICEIC)	10.1109/ICEIC49074.2020.9051302	IEEE	FALSE	FALSE
2010	Hongwei Song; Xiuyan Feng; Qian Zhao; Yi Chi; Hao Yang	Mobile video surveillance system of 3G network based on ARM9	2010 International Conference on Computer Application and System Modeling (ICCASM 2010)	10.1109/ICCASM.2010.5620741	IEEE	FALSE	FALSE
2017	C. C. -. Hsu; M. Y. -. Wang; H. C. H. Shen; R. H. -. Chiang; C. H. P. Wen	FallCare+: An IoT surveillance system for fall detection	2017 International Conference on Applied System Innovation (ICASI)	10.1109/ICASI.2017.7988590	IEEE	FALSE	FALSE
2015	H. Chae; J. Park; H. Song; Y. Kim; H. Jeong	The IoT based automate landing system of a drone for the round-the-clock surveillance solution	2015 IEEE International Conference on Advanced Intelligent Mechatronics (AIM)	10.1109/AIM.2015.7222767	IEEE	FALSE	FALSE
2017	Y. Zhu	Maximizing satisfaction of the elderly via scheduling for mobile robot charger in health surveillance	2017 IEEE International Conference on Signal Processing, Communications and Computing (ICSPCC)	10.1109/ICSPCC.2017.8242611	IEEE	FALSE	FALSE
2016	Ã–. Ãœnver; C. Ã‡Ä±ÄŸdemoÄŸlu	An Ethernet and USB-based compact automated field test equipment for mobile surveillance and reconnaissance systems	2016 IEEE AUTOTESTCON	10.1109/AUTEST.2016.7589577	IEEE	FALSE	FALSE
2016	M. Novak; C. Herneth; G. Ankerl	Automatic railway track surveillance using a dGNSS enabled Mobile onboard unit in loading optimization	2016 IEEE International Conference on Intelligent Rail Transportation (ICIRT)	10.1109/ICIRT.2016.7588743	IEEE	FALSE	FALSE
2017	S. A. I. Quadri; P. Sathish	IoT based home automation and surveillance system	2017 International Conference on Intelligent Computing and Control Systems (ICICCS)	10.1109/ICCONS.2017.8250586	IEEE	FALSE	FALSE
2018	U. Solichah	Preliminary Study on Movement Controls and Data Streaming in Mobile Robot Surveillance	2018 International Conference on Computer Engineering, Network and Intelligent Multimedia (CENIM)	10.1109/CENIM.2018.8711107	IEEE	FALSE	FALSE
2015	S. G. Mhatre; S. kumar Varma; R. Nikhare	Visual surveillance using absolute difference motion detection	2015 International Conference on Technologies for Sustainable Development (ICTSD)	10.1109/ICTSD.2015.7095848	IEEE	FALSE	FALSE
2016	A. Budhraja; R. Srivastava; P. M. Pradhan	An Approach to Adaptive Swarm Surveillance Using Social Potential Fields	2016 IEEE 6th International Conference on Advanced Computing (IACC)	10.1109/IACC.2016.44	IEEE	FALSE	FALSE
2019	M. Hamza; M. Atique-ur-Rehman; H. Shafqat; S. B. Khalid	CGI SCRIPT AND MJPG VIDEO STREAMER BASED SURVEILLANCE ROBOT USING RASPBERRY PI	2019 16th International Bhurban Conference on Applied Sciences and Technology (IBCAST)	10.1109/IBCAST.2019.8667217	IEEE	FALSE	FALSE
2018	D. D'Auria; F. Persia; F. Bettini; S. Helmer; B. Siciliano	SARRI: A SmArt Rapiro Robot Integrating a Framework for Automatic High-Level Surveillance Event Detection	2018 Second IEEE International Conference on Robotic Computing (IRC)	10.1109/IRC.2018.00050	IEEE	FALSE	FALSE
2011	M. J. H. Loomans; C. J. Koeleman; K. M. J. Joosen; P. H. N. de With	Low-complexity wavelet-based image/video coding for home-use and remote surveillance	2011 IEEE International Conference on Consumer Electronics (ICCE)	10.1109/ICCE.2011.5722785	IEEE	FALSE	FALSE
2014	P. M. L. LapeÃ±a; J. I. Q. Blanco; K. I. Bunda; A. G. S. Cruz; A. I. Ramirez; A. A. Bandala	Swarm algorithm implementation in mobile robots for security and surveillance	TENCON 2014 - 2014 IEEE Region 10 Conference	10.1109/TENCON.2014.7022413	IEEE	FALSE	FALSE
2018	P. Kuruba; A. Arjun; S. Aravind Kumar; A. L. Santosh Kumar; M. Prakash	Surveillance Rover for Remote Areas	2018 8th International Conference on Cloud Computing, Data Science & Engineering (Confluence)	10.1109/CONFLUENCE.2018.8442787	IEEE	FALSE	FALSE
2013	A. Filonenko; A. Vavilin; K. Jo	Video surveillance on mobile devices for sensor network	2013 IEEE International Symposium on Industrial Electronics	10.1109/ISIE.2013.6563855	IEEE	FALSE	FALSE
2012	Z. B. May	Real-time alert system for home surveillance	2012 IEEE International Conference on Control System, Computing and Engineering	10.1109/ICCSCE.2012.6487197	IEEE	FALSE	FALSE
2016	P. K. Dalela; S. Basu; S. Majumdar; A. Saldhi; V. Tyagi	Real Time Monitoring of Power Resources with Surveillance based on M2M Communication	2016 IEEE International Conference on Advanced Networks and Telecommunications Systems (ANTS)	10.1109/ANTS.2016.7947819	IEEE	FALSE	FALSE
2014	M. Lesk	Does the Cloud of Surveillance Have a Silver Lining?	IEEE Security & Privacy	10.1109/MSP.2014.41	IEEE	FALSE	FALSE
2017	E. F. Logreira GonzÃ¡lez; E. C. Zambrano	Technological surveillance and proposal of an architecture oriented to services, applied to the improvement of the ambulance service emergency: Colombian case study	2017 1st Latin American Conference on Intelligent Transportation Systems (ITS LATAM)	10.1109/ITSLATAM.2017.8059999	IEEE	FALSE	FALSE
2018	M. Prathik; K. Anitha; V. Anitha	Smart Energy Meter Surveillance Using IoT	2018 International Conference on Power, Energy, Control and Transmission Systems (ICPECTS)	10.1109/ICPECTS.2018.8521650	IEEE	FALSE	FALSE
2017	A. S. Jacob; V. Chaurasiya; V. Sharda; S. Dixit	Car surveillance security system	2017 International conference of Electronics, Communication and Aerospace Technology (ICECA)	10.1109/ICECA.2017.8203640	IEEE	FALSE	FALSE
2010	S. Li; S. Zheng; X. Liao; S. Peng	Exploring the practicability of mobile sensors in complex environment surveillance	2010 IEEE 18th International Workshop on Quality of Service (IWQoS)	10.1109/IWQoS.2010.5542716	IEEE	FALSE	FALSE
2011	V. Garro; M. Galassi; A. Fusiello	Visual localization for mobile surveillance	2011 IEEE International Conference on Computer Vision Workshops (ICCV Workshops)	10.1109/ICCVW.2011.6130225	IEEE	FALSE	FALSE
2015	R. G. N. da Silva; K. Almir	Indoor surveillance robotic system using an autonomous mobile robot	2015 CHILEAN Conference on Electrical, Electronics Engineering, Information and Communication Technologies (CHILECON)	10.1109/Chilecon.2015.7404668	IEEE	FALSE	FALSE
2011	S. de Titta; G. Gera; L. Marcenaro	VTrack: Video analytics for automatic video-surveillance	2011 8th IEEE International Conference on Advanced Video and Signal Based Surveillance (AVSS)	10.1109/AVSS.2011.6027405	IEEE	FALSE	FALSE
2018	M. Takada; M. Namiki	End-to-End Delay Model for Remote Surveillance over Internet and Mobile Networks	2018 International Symposium on Intelligent Signal Processing and Communication Systems (ISPACS)	10.1109/ISPACS.2018.8923446	IEEE	FALSE	FALSE
2011	R. Ge; Z. Shan; H. Kou	An intelligent surveillance system based on motion detection	2011 4th IEEE International Conference on Broadband Network and Multimedia Technology	10.1109/ICBNMT.2011.6155946	IEEE	FALSE	FALSE
2012	HongYeon Yu; SeungChul Son; NacWoo Kim; SeungHun Oh; SeokKap Ko; IlKyun Park; SimKwon Yoon; ByungTak Lee	Design and implementation of a video surveillance system for a Sensor Network application service	2012 Fourth International Conference on Ubiquitous and Future Networks (ICUFN)	10.1109/ICUFN.2012.6261759	IEEE	FALSE	FALSE
2014	W. Budiharto	Design of tracked robot with remote control for surveillance	Proceedings of the 2014 International Conference on Advanced Mechatronic Systems	10.1109/ICAMechS.2014.6911568	IEEE	FALSE	FALSE
2014	M. M. Hassan; M. A. Hossain; M. Al-Qurishi	Cloud-based mobile IPTV terminal for video surveillance	16th International Conference on Advanced Communication Technology	10.1109/ICACT.2014.6779086	IEEE	FALSE	FALSE
2014	P. Bezousek; M. Chyba; V. Schejbal; S. Karamazov; T. Zalabsky; L. Cernik	Combined antenna array for primary and secondary surveillance radars	2014 IEEE-APS Topical Conference on Antennas and Propagation in Wireless Communications (APWC)	10.1109/APWC.2014.6905572	IEEE	FALSE	FALSE
2013	S. Kuehn	The REWARD project: Real Time Wide Area Radiation Surveillance with semiconductor detectors	2013 IEEE Nuclear Science Symposium and Medical Imaging Conference (2013 NSS/MIC)	10.1109/NSSMIC.2013.6829630	IEEE	FALSE	FALSE
2019	A. Srinivasan; A. Vijayakumar; A. Makur	Compressive Sensing-based On-board Intrusion Detection for a Surveillance Drone	2019 IEEE VTS Asia Pacific Wireless Communications Symposium (APWCS)	10.1109/VTS-APWCS.2019.8851619	IEEE	FALSE	FALSE
2012	S. Neemat; M. Inggs	Design and implementation of a digital real-time target emulator for secondary surveillance radar / identification friend or foe	IEEE Aerospace and Electronic Systems Magazine	10.1109/MAES.2012.6328549	IEEE	FALSE	FALSE
2017	N. Ibrahim; T. W. Quan	The development of multi-platforms application for dengue-entomological surveillance system	2017 6th ICT International Student Project Conference (ICT-ISPC)	10.1109/ICT-ISPC.2017.8075360	IEEE	FALSE	FALSE
2017	J. Landa; C. Jun; M. Jun	Implementation of a Remote Real-Time Surveillance Security System for Intruder Detection	2017 9th International Conference on Measuring Technology and Mechatronics Automation (ICMTMA)	10.1109/ICMTMA.2017.0032	IEEE	FALSE	FALSE
2010	Wang Liwei; Yan Shi; Xu Yiqiu	A wireless video surveillance system based on 3G network	2010 The 2nd Conference on Environmental Science and Information Application Technology	10.1109/ESIAT.2010.5568400	IEEE	FALSE	FALSE
2015	Q. Xu; Z. Su; K. Zhang; P. Ren; X. S. Shen	Epidemic Information Dissemination in Mobile Social Networks With Opportunistic Links	IEEE Transactions on Emerging Topics in Computing	10.1109/TETC.2015.2414792	IEEE	FALSE	FALSE
2017	A. E. Susu	Low-Cost Distributed Video Surveillance with Discarded Mobile Phones	2017 21st International Conference on Control Systems and Computer Science (CSCS)	10.1109/CSCS.2017.45	IEEE	FALSE	FALSE
2012	B. Bian; P. M. Moertl	Global positioning system accuracy under varying ionospheric conditions for surface Automatic Dependent Surveillance-Broadcast applications	2012 Integrated Communications, Navigation and Surveillance Conference	10.1109/ICNSurv.2012.6218374	IEEE	FALSE	FALSE
2020	G. Abebe Tadesse; H. Javed; N. L. N. Thanh; H. D. Ha Thai; T. Le Van; L. Thwaites; D. Clifton; T. Zhu	Multi-modal Diagnosis of Infectious Diseases in the Developing World	IEEE Journal of Biomedical and Health Informatics	10.1109/JBHI.2019.2959839	IEEE	FALSE	FALSE
2015	O. Trullols-Cruces; M. Fiore; J. M. Barcelo-Ordinas	Worm Epidemics in Vehicular Networks	IEEE Transactions on Mobile Computing	10.1109/TMC.2014.2375822	IEEE	FALSE	FALSE
2017	H. Yan; J. Wang; Y. Wang; X. Zhou	An Example for Industry 4.0: Design and Implementation of a Mobile App for Industrial Surveillance Based on Cloud	2017 5th International Conference on Enterprise Systems (ES)	10.1109/ES.2017.61	IEEE	FALSE	FALSE
2015	Q. Xu; Z. Su	Epidemic Information Spreading over Mobile Social Networks with Multiple Social Relationships	2015 IEEE Global Communications Conference (GLOBECOM)	10.1109/GLOCOM.2015.7417043	IEEE	FALSE	FALSE
2010	J. Li; P. Ray	Applications of E-Health for pandemic management	The 12th IEEE International Conference on e-Health Networking, Applications and Services	10.1109/HEALTH.2010.5556536	IEEE	TRUE	FALSE
2015	M. M. Saudi; F. Ridzuan; N. Basir; N. F. Nabila; S. A. Pitchay; I. N. Ahmad	Android Mobile Malware Surveillance Exploitation via Call Logs: Proof of Concept	2015 17th UKSim-AMSS International Conference on Modelling and Simulation (UKSim)	10.1109/UKSim.2015.89	IEEE	FALSE	FALSE
2011	Z. Zhang; G. Mao; B. D. O. Anderson	On the Information Propagation in Mobile Ad-Hoc Networks Using Epidemic Routing	2011 IEEE Global Telecommunications Conference - GLOBECOM 2011	10.1109/GLOCOM.2011.6133784	IEEE	FALSE	FALSE
2017	Q. Xu; Z. Su; K. Yang	Optimal Control Theory-Based Epidemic Information Spreading Scheme for Mobile Social Users With Energy Constraint	IEEE Access	10.1109/ACCESS.2017.2720759	IEEE	FALSE	FALSE
2012	H. Sun; C. Wu	Epidemic forwarding in mobile social networks	2012 IEEE International Conference on Communications (ICC)	10.1109/ICC.2012.6364533	IEEE	FALSE	FALSE
2013	M. Saravanan; P. Karthikeyan; A. Arathi; M. Kiruthika; S. Suganya	Mobile Agent-Based approach for modeling the epidemics of communicable diseases	2013 IEEE/ACM International Conference on Advances in Social Networks Analysis and Mining (ASONAM 2013)	10.1145/2492517.2492612	IEEE	FALSE	FALSE
2011	M. T. Islam; M. Akon; A. L. Abdrabou; X. Shen	Modeling Epidemic Data Diffusion for Wireless Mobile Networks	2011 IEEE Global Telecommunications Conference - GLOBECOM 2011	10.1109/GLOCOM.2011.6134272	IEEE	FALSE	FALSE
2015	C. Ho; M. J. Kochenderfer; V. Mehta; R. S. Caceres	Control of epidemics on graphs	2015 54th IEEE Conference on Decision and Control (CDC)	10.1109/CDC.2015.7402874	IEEE	FALSE	FALSE
2017	F. Sun; W. Chen; H. Yu; A. Omob; R. Brisbin; A. Ganguli; V. Vemuri; P. Strzebonski; G. Cui; K. J. Allen; S. A. Desai; W. Lin; D. M. Nash; D. L. Hirschberg; I. Brooks; R. Bashir; B. T. Cunningham	Multiplexed detection of infectious diseases with microfluidic loop-mediated isothermal amplification and a smartphone	2017 IEEE Healthcare Innovations and Point of Care Technologies (HI-POCT)	10.1109/HIC.2017.8227629	IEEE	FALSE	FALSE
2019	Y. Yamasaki; H. Ohsaki	On Placement of Base Stations for Cut-Through Links in Epidemic Broadcast	2019 IEEE 9th Annual Computing and Communication Workshop and Conference (CCWC)	10.1109/CCWC.2019.8666619	IEEE	FALSE	FALSE
2013	O. Trullols-Cruces; M. Fiore; J. M. Barcelo-Ordinas	Understanding, modeling and taming mobile malware epidemics in a large-scale vehicular network	2013 IEEE 14th International Symposium on A World of Wireless	978-1-4673-5827-9	IEEE	FALSE	FALSE
2018	P. Bellavista; C. Giannelli; T. Lagkas; P. Sarigiannidis	Quality Management of Surveillance Multimedia Streams Via Federated SDN Controllers in Fiwi-Iot Integrated Deployment Environments	IEEE Access	10.1109/ACCESS.2018.2822401	IEEE	FALSE	FALSE
2014	F. SalomÃ³n; S. Tropea; D. Brengi; A. HernÃ¡ndez; D. AlamÃ³n; M. Parra; G. Longinotti; G. Ybarra; P. Lloret; M. Mass; M. Roberti; M. Lloret; L. Malatto; C. Moina; L. Fraigi; L. Melli; M. E. Cortina; D. R. Serantes; J. E. Ugalde; A. Ciocchini; D. J. Comerci	Smartphone controlled platform for point-of-care diagnosis of infectious diseases	2014 IEEE 9th IberoAmerican Congress on Sensors	10.1109/IBERSENSOR.2014.6995525	IEEE	FALSE	FALSE
2018	Q. Xu; Z. Su; S. Yu	Green Social CPS Based E-Healthcare Systems to Control the Spread of Infectious Diseases	2018 IEEE International Conference on Communications (ICC)	10.1109/ICC.2018.8422421	IEEE	FALSE	FALSE
2016	G. Cisotto; L. Badia	Cyber security of smart grids modeled through epidemic models in cellular automata	2016 IEEE 17th International Symposium on A World of Wireless, Mobile and Multimedia Networks (WoWMoM)	10.1109/WoWMoM.2016.7523560	IEEE	FALSE	FALSE
2016	A. Fujihara	Estimating Proper Communication Distance for Epidemic Routing in Japanese Urban Areas Using SNS-Based People Flow Data	2016 International Conference on Intelligent Networking and Collaborative Systems (INCoS)	10.1109/INCoS.2016.22	IEEE	FALSE	FALSE
2016	Z. Chen; C. Chen	Self-stopping epidemic routing in cooperative wireless mobile sensor networks	2016 IEEE 12th International Conference on Wireless and Mobile Computing, Networking and Communications (WiMob)	10.1109/WiMOB.2016.7763196	IEEE	FALSE	FALSE
2013	V. G. Rolla; D. Silva; M. Curado	Intelligent epidemic routing for cooperative IEEE 802.11 networks	6th Joint IFIP Wireless and Mobile Networking Conference (WMNC)	10.1109/WMNC.2013.6548972	IEEE	FALSE	FALSE
2018	S. Ishiyama; T. Nakano; Y. Okaie; T. Hara	Epidemic Information Dissemination in Mobile Molecular Communication Systems	2018 IEEE Global Communications Conference (GLOBECOM)	10.1109/GLOCOM.2018.8648028	IEEE	FALSE	FALSE
2019	E. Hernandez-Orallo; C. Borrego; C. T. Calafate; J. Cano	Using Local Expiration Timers to Reduce Buffer Utilisation When Using Epidemic Diffusion	2019 IEEE Global Communications Conference (GLOBECOM)	10.1109/GLOBECOM38437.2019.9014340	IEEE	FALSE	FALSE
2015	B. B. Bista; D. B. Rawat	A Robust Energy Efficient Epidemic Routing Protocol for Delay Tolerant Networks	2015 IEEE International Conference on Data Science and Data Intensive Systems	10.1109/DSDIS.2015.24	IEEE	FALSE	FALSE
2016	D. Zhu; J. Chen; Y. Zhang; S. Wang; H. Kong	An Efficient Approach of Integrating RFID and Vision Techniques in Object Surveillance System	2016 IEEE Trustcom/BigDataSE/ISPA	10.1109/TrustCom.2016.0171	IEEE	FALSE	FALSE
2012	M. D'Arco; U. Tammaro; G. Scarpato; M. Vadursi	An online quality control system for GPS stations used for geodetic surveillance	2012 IEEE International Instrumentation and Measurement Technology Conference Proceedings	10.1109/I2MTC.2012.6229567	IEEE	FALSE	FALSE
2010	I. H. White; M. J. Crisp; R. V. Penty	A Photonics Based Intelligent Airport Surveillance and Tracking System	2010 24th IEEE International Conference on Advanced Information Networking and Applications	10.1109/AINA.2010.188	IEEE	FALSE	FALSE
2013	S. H. Lee; Y. Nah; L. Choi	Influenza surveillance and forecast with smartphone sensors	16th IEEE International Symposium on Object/component/service-oriented Real-time distributed Computing (ISORC 2013)	10.1109/ISORC.2013.6913227	IEEE	FALSE	FALSE
2014	X. Luo; G. Liu; H. Huang	Buffer Capacity-Constrained Epidemic Routing Model in Mobile Ad-Hoc Networks	2014 IEEE 17th International Conference on Computational Science and Engineering	10.1109/CSE.2014.271	IEEE	FALSE	FALSE
2014	D. Zeng; C. Teng; H. Yao; Q. Liang; C. Hu; X. Yan	Stochastic Analysis of Epidemic Routing Based Anycast in Throwbox-Equipped DTNs	2014 IEEE 8th International Symposium on Embedded Multicore/Manycore SoCs	10.1109/MCSoC.2014.20	IEEE	FALSE	FALSE
2012	S. Kopman; M. I. AkbaÅŸ; D. Turgut	EpidemicSim: Epidemic simulation system with realistic mobility	37th Annual IEEE Conference on Local Computer Networks - Workshops	10.1109/LCNW.2012.6424047	IEEE	FALSE	FALSE
2013	Z. Zhang; H. Wang; X. Lin; H. Fang; D. Xuan	Effective epidemic control and source tracing through mobile social sensing over WBANs	2013 Proceedings IEEE INFOCOM	10.1109/INFCOM.2013.6566783	IEEE	TRUE	TRUE
2017	S. M. Quadri; T. K. Prashanth; S. Pongpaichet; A. A. A. Esmin; R. Jain	TargetZIKA: Epidemic situation detection and risk preparedness for ZIKA virus	2017 10th International Conference on Ubi-media Computing and Workshops (Ubi-Media)	10.1109/UMEDIA.2017.8074107	IEEE	TRUE	FALSE
2016	H. Hsu; K. Chen	Optimal caching time for epidemic content dissemination in mobile social networks	2016 IEEE International Conference on Communications (ICC)	10.1109/ICC.2016.7510808	IEEE	FALSE	FALSE
2013	H. Huang; D. Zeng; S. Guo; H. Yao; T. Miyazaki	Stochastic analysis on epidemic dissemination of lifetime-controlled messages in DTNs	2013 9th International Wireless Communications and Mobile Computing Conference (IWCMC)	10.1109/IWCMC.2013.6583791	IEEE	FALSE	FALSE
2012	R. Potharaju; E. Hoque; C. Nita-Rotaru; S. Sarkar; S. S. Venkatesh	Closing the Pandora's box: Defenses for thwarting epidemic outbreaks in mobile adhoc networks	2012 IEEE 9th International Conference on Mobile Ad-Hoc and Sensor Systems (MASS 2012)	10.1109/MASS.2012.6502518	IEEE	FALSE	FALSE
2017	J. Benneyan; J. Garrahan; I. IlieÅŸ; X. Duan	Modeling approaches, challenges, and preliminary results for the opioid and heroin co-epidemic crisis	2017 Winter Simulation Conference (WSC)	10.1109/WSC.2017.8248006	IEEE	FALSE	FALSE
2013	J. Kotus; P. Dalka; M. Szczodrak; G. Szwoch; P. Szczuko; A. Czyzewski	Multimodal surveillance based personal protection system	2013 Signal Processing: Algorithms, Architectures, Arrangements, and Applications (SPA)		IEEE	FALSE	FALSE
2016	A. H. Sanoob; J. Roselin; P. Latha	Smartphone Enabled Intelligent Surveillance System	IEEE Sensors Journal	10.1109/JSEN.2015.2501407	IEEE	FALSE	FALSE
2010	H. Liu; C. Wang; H. Lu; W. Yang	Outdoor camera calibration method for a GPS & camera based surveillance system	2010 IEEE International Conference on Industrial Technology	10.1109/ICIT.2010.5472690	IEEE	FALSE	FALSE
2012	P. Wu; J. Hwang; J. Pyun; K. Lan; J. Chen	QoE-aware resource allocation for integrated surveillance system over 4G mobile networks	2012 IEEE International Symposium on Circuits and Systems (ISCAS)	10.1109/ISCAS.2012.6271423	IEEE	FALSE	FALSE
2013	J. Cui; Y. Zhang; X. Li	On the clustering coefficients of temporal networks and epidemic dynamics	2013 IEEE International Symposium on Circuits and Systems (ISCAS)	10.1109/ISCAS.2013.6572337	IEEE	TRUE	FALSE
2015	Z. Zhang; H. Wang; C. Wang; H. Fang	Cluster-Based Epidemic Control through Smartphone-Based Body Area Networks	IEEE Transactions on Parallel and Distributed Systems	10.1109/TPDS.2014.2313331	IEEE	TRUE	FALSE
2017	K. A. Nguyen; C. Watkins; Z. Luo	Co-location epidemic tracking on London public transports using low power mobile magnetometer	2017 International Conference on Indoor Positioning and Indoor Navigation (IPIN)	10.1109/IPIN.2017.8115963	IEEE	TRUE	TRUE
2010	J. J. Rutherford	Biomedical Engineering and the Obesity Epidemic: Treatments for Weight Reduction	IEEE Engineering in Medicine and Biology Magazine	10.1109/MEMB.2009.935469	IEEE	FALSE	FALSE
2017	X. Chen; J. Hwang; D. Meng; K. Lee; R. L. de Queiroz; F. Yeh	A Quality-of-Content-Based Joint Source and Channel Coding for Human Detections in a Mobile Surveillance Cloud	IEEE Transactions on Circuits and Systems for Video Technology	10.1109/TCSVT.2016.2539758	IEEE	FALSE	FALSE
2017	Y. Wang; W. Chen; W. Zheng; H. Huang; W. Zhang; H. Liu	Tracking Hit-and-Run Vehicle with Sparse Video Surveillance Cameras and Mobile Taxicabs	2017 IEEE International Conference on Data Mining (ICDM)	10.1109/ICDM.2017.59	IEEE	FALSE	FALSE
2011	P. Chen; K. Chen	Optimal Control of Epidemic Information Dissemination in Mobile Ad Hoc Networks	2011 IEEE Global Telecommunications Conference - GLOBECOM 2011	10.1109/GLOCOM.2011.6134328	IEEE	FALSE	FALSE
2019	M. Chatzidakis; S. Hadjiefthymiades	Location Aware Clustering and Epidemic Trust Management in Mobile Ad Hoc Network	2019 28th International Conference on Computer Communication and Networks (ICCCN)	10.1109/ICCCN.2019.8847166	IEEE	FALSE	FALSE
2013	R. R. Maiti; N. Ganguly; A. Gupta	Analyzing the performance of epidemic broadcasting in DTNs using directional antenna	2013 Fifth International Conference on Communication Systems and Networks (COMSNETS)	10.1109/COMSNETS.2013.6465551	IEEE	FALSE	FALSE
2013	M. Shatnawi; S. Lazarova-Molnar; N. Zaki	Modeling and simulation of epidemic spread: Recent advances	2013 9th International Conference on Innovations in Information Technology (IIT)	10.1109/Innovations.2013.6544404	IEEE	FALSE	FALSE
2012	X. Guan; M. Chen; T. Ohtsuki	Epidemic theory based H + 1 hop forwarding for intermittently connected mobile Ad Hoc networks	2012 IEEE International Conference on Communications (ICC)	10.1109/ICC.2012.6364298	IEEE	FALSE	FALSE
2010	P. Chen; K. Chen	Information Epidemics in Complex Networks with Opportunistic Links and Dynamic Topology	2010 IEEE Global Telecommunications Conference GLOBECOM 2010	10.1109/GLOCOM.2010.5684235	IEEE	FALSE	FALSE
2011	L. F. Xie; P. H. J. Chong; Y. L. Guan; Boon Chong Ng	G-ER: Group-epidemic routing for mobile ad hoc networks with buffer sharing mechanism	2011 7th International Wireless Communications and Mobile Computing Conference	10.1109/IWCMC.2011.5982777	IEEE	FALSE	FALSE
2014	H. Huang; S. Guo; P. Li; T. Miyazaki	Deactivation-controlled epidemic routing in disruption tolerant networks with multiple sinks	2014 IEEE Global Communications Conference	10.1109/GLOCOM.2014.7037534	IEEE	FALSE	FALSE
2017	M. De la Sen; R. Nistal; S. Alonso-Quesada; A. Ibeas	A culling switching parallel scheme for an SEIADR epidemic model	2017 IEEE International Conference on Cybernetics and Intelligent Systems (CIS) and IEEE Conference on Robotics, Automation and Mechatronics (RAM)	10.1109/ICCIS.2017.8274744	IEEE	FALSE	FALSE
2019	L. Rashidi; R. Entezari-Maleki; D. Chatzopoulos; P. Hui; K. S. Trivedi; A. Movaghar	Performance Evaluation of Epidemic Content Retrieval in DTNs With Restricted Mobility	IEEE Transactions on Network and Service Management	10.1109/TNSM.2019.2909108	IEEE	FALSE	FALSE
2019	N. Guizani; A. Elghariani; J. Kobes; A. Ghafoor	Effects of Social Network Structure on Epidemic Disease Spread Dynamics with Application to Ad Hoc Networks	IEEE Network	10.1109/MNET.2019.1800026	IEEE	TRUE	FALSE
2016	S. Eshghi; M. H. R. Khouzani; S. Sarkar; S. S. Venkatesh	Optimal Patching in Clustered Malware Epidemics	IEEE/ACM Transactions on Networking	10.1109/TNET.2014.2364034	IEEE	FALSE	FALSE
2017	C. Y. Aung; I. W. Ho; P. H. J. Chong	Store-Carry-Cooperative Forward Routing With Information Epidemics Control for Data Delivery in Opportunistic Networks	IEEE Access	10.1109/ACCESS.2017.2690341	IEEE	FALSE	FALSE
2012	Y. Li; Z. Wang; D. Jin; L. Su; L. Zeng; S. Chen	Optimal Beaconing Control for Epidemic Routing in Delay-Tolerant Networks	IEEE Transactions on Vehicular Technology	10.1109/TVT.2011.2174262	IEEE	FALSE	FALSE
2010	D. J. Klein; J. Hespanha; U. Madhow	A Reaction-Diffusion Model for Epidemic Routing in Sparsely Connected MANETs	2010 Proceedings IEEE INFOCOM	10.1109/INFCOM.2010.5462133	IEEE	FALSE	FALSE
2012	Haifeng Sun; Guangchun Luo; Ke Qin; Junbao Zhang	Zone based Epidemic Routing in urban VANETs	2012 International Conference on Computational Problem-Solving (ICCP)	10.1109/ICCPS.2012.6384276	IEEE	FALSE	FALSE
2019	V. Ayu; B. Soelistijanto; J. Sijabat	Interest-based Epidemic Routing in Opportunistic Mobile Networks	2019 7th International Conference on Information and Communication Technology (ICoICT)	10.1109/ICoICT.2019.8835355	IEEE	FALSE	FALSE
2011	J. Whitbeck; V. Conan; M. D. de Amorim	Performance of Opportunistic Epidemic Routing on Edge-Markovian Dynamic Graphs	IEEE Transactions on Communications	10.1109/TCOMM.2011.020811.090163	IEEE	FALSE	FALSE
2014	P. Chen; S. Cheng; K. Chen	Optimal Control of Epidemic Information Dissemination Over Networks	IEEE Transactions on Cybernetics	10.1109/TCYB.2014.2306781	IEEE	FALSE	FALSE
2010	Y. M. Ko; N. Gautam	Epidemic-Based Information Dissemination in Wireless Mobile Sensor Networks	IEEE/ACM Transactions on Networking	10.1109/TNET.2010.2048122	IEEE	FALSE	FALSE
2019	L. Rashidi; A. Dalili-Yazdi; R. Entezari-Maleki; L. Sousa; A. Movaghar	Scalable Performance Analysis of Epidemic Routing Considering Skewed Location Visiting Preferences	2019 IEEE 27th International Symposium on Modeling, Analysis, and Simulation of Computer and Telecommunication Systems (MASCOTS)	10.1109/MASCOTS.2019.00029	IEEE	FALSE	FALSE
2019	M. Chmielewski; M. KukieÅ‚ka; T. Gutowski; P. Pieczonka	Handheld combat support tools utilising IoT technologies and data fusion algorithms as reconnaissance and surveillance platforms	2019 IEEE 5th World Forum on Internet of Things (WF-IoT)	10.1109/WF-IoT.2019.8767263	IEEE	FALSE	FALSE
2012	M. Dao; R. Mattivi; F. G. B. De Natale; K. Masui; N. Babaguchi	Abandoned Object's Owner Detection: A Case Study of Hybrid Mobile-Fixed Video Surveillance System	2012 IEEE Ninth International Conference on Advanced Video and Signal-Based Surveillance	10.1109/AVSS.2012.4	IEEE	FALSE	FALSE
2015	C. Wang; D. Yang; W. Chen	Scheduling for Multi-Camera Surveillance in LTE Networks	2015 IEEE Global Communications Conference (GLOBECOM)	10.1109/GLOCOM.2015.7417083	IEEE	FALSE	FALSE
2018	X. Tan; W. Jin; C. Wang; J. Cao; U. Wejinya; G. Shi; W. Yan	An Intelligent and Acceleration ASIC Design for High Precision Positioning and Posture Surveillance System	2018 IEEE International Conference on Real-time Computing and Robotics (RCAR)	10.1109/RCAR.2018.8621660	IEEE	FALSE	FALSE
2014	A. Fernandez; E. Turco; C. Figueiredo; D. Tilsner; M. Forin	Reward project: Real time wide area radiation surveillance system	2014 9th Iberian Conference on Information Systems and Technologies (CISTI)	10.1109/CISTI.2014.6876872	IEEE	FALSE	FALSE
2011	M. Cao; W. Zhu; M. Barth	Mobile traffic surveillance system for dynamic roadway and vehicle traffic data integration	2011 14th International IEEE Conference on Intelligent Transportation Systems (ITSC)	10.1109/ITSC.2011.6083096	IEEE	FALSE	FALSE
2017	Y. Wu; B. Zhang; S. Yang; X. Yi; X. Yang	Energy-efficient joint communication-motion planning for relay-assisted wireless robot surveillance	IEEE INFOCOM 2017 - IEEE Conference on Computer Communications	10.1109/INFOCOM.2017.8057072	IEEE	FALSE	FALSE
2012	M. Abu-Lebdeh; F. Belqasmi; R. Glitho	A 3GPP 4G Evolved Packet Core-based system architecture for QoS-enabled mobile video surveillance applications	2012 Third International Conference on The Network of the Future (NOF)	10.1109/NOF.2012.6464000	IEEE	FALSE	FALSE
2015	L. Wan; G. Han; L. Shu; N. Feng; C. Zhu; J. Lloret	Distributed Parameter Estimation for Mobile Wireless Sensor Network Based on Cloud Computing in Battlefield Surveillance System	IEEE Access	10.1109/ACCESS.2015.2482981	IEEE	FALSE	FALSE
2011	Y. Tomioka; A. Takara; H. Kitazawa	Enhanced patrol course planning method for multiple mobile surveillance cameras	2011 Fifth ACM/IEEE International Conference on Distributed Smart Cameras	10.1109/ICDSC.2011.6042933	IEEE	FALSE	FALSE
2013	Y. Tomioka; H. Kitazawa	Collaborative patrol planning of mobile surveillance cameras for perfect observation of moving objects	2013 IEEE International Conference on Multimedia and Expo (ICME)	10.1109/ICME.2013.6607583	IEEE	FALSE	FALSE
2014	C. Lo; K. Wu; J. Liu	Wall following and human detection for mobile robot surveillance in indoor environment	2014 IEEE International Conference on Mechatronics and Automation	10.1109/ICMA.2014.6885956	IEEE	FALSE	FALSE
2017	P. Liu; P. Yang; C. Wang; K. Huang; T. Tan	A Semi-Supervised Method for Surveillance-Based Visual Location Recognition	IEEE Transactions on Cybernetics	10.1109/TCYB.2016.2578639	IEEE	FALSE	FALSE
2011	J. Leu; W. Lin; M. Yu; H. Tzeng	Recognition assisted dynamic surveillance system based on OSGi and OpenCV	13th International Conference on Advanced Communication Technology (ICACT2011)		IEEE	FALSE	FALSE
2019	M. Ahtsham; H. Y. Yan; U. Ali	IoT Based Door Lock Surveillance System Using Cryptographic Algorithms	2019 IEEE 16th International Conference on Networking, Sensing and Control (ICNSC)	10.1109/ICNSC.2019.8743330	IEEE	FALSE	FALSE
2013	B. McPhail; A. Clement; J. Ferenbok; A. Johnson	â€œI'll be watching youâ€: Awareness, consent, compliance and accountability in video surveillance	2013 IEEE International Symposium on Technology and Society (ISTAS): Social Implications of Wearable Computing and Augmediated Reality in Everyday Life	10.1109/ISTAS.2013.6613130	IEEE	FALSE	FALSE
2018	J. C. Vela-Medina; A. E. Guerrero-SÃ¡nchez; J. E. Rivas-Araiza; E. A. Rivas-Araiza	Face detection for efficient video-surveillance IoT based embedded system	2018 IEEE International Conference on Automation/XXIII Congress of the Chilean Association of Automatic Control (ICA-ACCA)	10.1109/ICA-ACCA.2018.8609835	IEEE	FALSE	FALSE
2016	S. D. Campbell; S. Appadwedula; B. O'Connor; M. Rebholz	Small airport surveillance sensor (SASS)	2016 IEEE International Symposium on Phased Array Systems and Technology (PAST)	10.1109/ARRAY.2016.7832600	IEEE	FALSE	FALSE
2019	J. Frith	6 Surveillance and the Mobility of Bodies	A Billion Little Pieces: RFID and Infrastructures of Identification		IEEE	FALSE	FALSE
2011	M. R. Sekar; V. Vaidehi; P. Balamuralidhar; M. G. Chandra	A Real Time Surveillance System Using Wired and Wireless Sensor Networks by Multi-algorithmic Approach	2011 International Conference on Digital Image Computing: Techniques and Applications	10.1109/DICTA.2011.80	IEEE	FALSE	FALSE
2011	T. Unander; J. Siden; H. Nilsson	Designing of RFID-Based Sensor Solution for Packaging Surveillance Applications	IEEE Sensors Journal	10.1109/JSEN.2011.2155055	IEEE	FALSE	FALSE
2018	J. Zhang; P. Zhou	Integrating low-resolution surveillance camera and smartphone inertial sensors for indoor positioning	2018 IEEE/ION Position, Location and Navigation Symposium (PLANS)	10.1109/PLANS.2018.8373408	IEEE	FALSE	FALSE
2016	A. Antoniou; P. Angelov	A general purpose intelligent surveillance system for mobile devices using Deep Learning	2016 International Joint Conference on Neural Networks (IJCNN)	10.1109/IJCNN.2016.7727563	IEEE	FALSE	FALSE
2014	S. Nishanthini; M. Abinaya; S. Malathi	Smart Video Surveillance system and alert with image capturing using android smart phones	2014 International Conference on Circuits, Power and Computing Technologies [ICCPCT-2014]	10.1109/ICCPCT.2014.7054856	IEEE	FALSE	FALSE
2013	A. K. Paul; J. S. Park	Multiclass object recognition using smart phone and cloud computing for augmented reality and video surveillance applications	2013 International Conference on Informatics, Electronics and Vision (ICIEV)	10.1109/ICIEV.2013.6572719	IEEE	FALSE	FALSE
2013	J. Pu; S. Liu; Y. Ding; H. Qu; L. Ni	T-Watcher: A New Visual Analytic System for Effective Traffic Surveillance	2013 IEEE 14th International Conference on Mobile Data Management	10.1109/MDM.2013.23	IEEE	FALSE	FALSE
2019	M. PetrlÃ­k; V. VonÃ¡sek; M. Saska	Coverage optimization in the Cooperative Surveillance Task using Multiple Micro Aerial Vehicles	2019 IEEE International Conference on Systems, Man and Cybernetics (SMC)	10.1109/SMC.2019.8914330	IEEE	FALSE	FALSE
2015	M. Heddebaut; V. Deniau; J. Rioult; G. Copin	Method for detecting jamming signals superimposed on a radio communication application to the surveillance of railway environments	2015 IEEE International Symposium on Electromagnetic Compatibility (EMC)	10.1109/ISEMC.2015.7256320	IEEE	FALSE	FALSE
2010	M. Kanamaru; H. Kawai; H. Kobayashi; J. Tatsuno; H. Mochiyama; N. Kobayashi	Networked cellular motion detection system by using pyroelectric infrared sensor for surveillance	IECON 2010 - 36th Annual Conference on IEEE Industrial Electronics Society	10.1109/IECON.2010.5675077	IEEE	FALSE	FALSE
2019	v. vahidi; E. Saberinia; B. T. Morris	OFDM Performance Assessment for Traffic Surveillance in Drone Small Cells	IEEE Transactions on Intelligent Transportation Systems	10.1109/TITS.2018.2868761	IEEE	FALSE	FALSE
2020	Z. Ali; S. A. Chaudhry; M. S. Ramzan; F. Al-Turjman	Securing Smart City Surveillance: A Lightweight Authentication Mechanism for Unmanned Vehicles	IEEE Access	10.1109/ACCESS.2020.2977817	IEEE	FALSE	FALSE
2011	G. Song; H. Wang; J. Zhang; T. Meng	Automatic docking system for recharging home surveillance robots	IEEE Transactions on Consumer Electronics	10.1109/TCE.2011.5955176	IEEE	FALSE	FALSE
2010	M. Yu; H. Wu; H. Lin	A visual surveillance system for mobile robot using omnidirectional and PTZ cameras	Proceedings of SICE Annual Conference 2010		IEEE	FALSE	FALSE
2013	L. Liu; X. Zhu; Y. Tang	Indoor surveillance robot controlled by a smart phone	2013 IEEE International Conference on Robotics and Biomimetics (ROBIO)	10.1109/ROBIO.2013.6739741	IEEE	FALSE	FALSE
2016	T. Al-Mudaihesh; S. Alyahya; M. M. Hassan	A publish-subscribe model for cloud-based Internet Protocol television surveillance systems	2016 5th International Conference on Informatics, Electronics and Vision (ICIEV)	10.1109/ICIEV.2016.7760141	IEEE	FALSE	FALSE
2012	M. Mahmoud; J. Pesce	IEMID: A mobile multi-information display for surveillance data	2012 Integrated Communications, Navigation and Surveillance Conference	10.1109/ICNSurv.2012.6218423	IEEE	FALSE	FALSE
2013	W. Chang; C. Wu; W. Luo; H. Ling	Mobile robot navigation and control with monocular surveillance cameras	2013 CACS International Automatic Control Conference (CACS)	10.1109/CACS.2013.6734131	IEEE	FALSE	FALSE
2018	A. A. S. AL-Qaisy	Assembling a Smart Phone Controlled Surveillance Unmanned Quadcopter	2018 International Conference on Engineering Technology and their Applications (IICETA)	10.1109/IICETA.2018.8458089	IEEE	FALSE	FALSE
2012	K. Lan; C. Chou; H. Wang	Using Vehicular Sensor Networks for Mobile Surveillance	2012 IEEE Vehicular Technology Conference (VTC Fall)	10.1109/VTCFall.2012.6398919	IEEE	FALSE	FALSE
2015	P. Wu; C. Huang; J. Hwang; J. Pyun; J. Zhang	Video-Quality-Driven Resource Allocation for Real-Time Surveillance Video Uplinking Over OFDMA-Based Wireless Networks	IEEE Transactions on Vehicular Technology	10.1109/TVT.2014.2350002	IEEE	FALSE	FALSE
2016	W. Alasmary	A cooperative surveillance scheme with guaranteed target coverage	2016 International Wireless Communications and Mobile Computing Conference (IWCMC)	10.1109/IWCMC.2016.7577139	IEEE	FALSE	FALSE
2013	Qiang Wang; J. Wu; C. Long	On-line configuration of large scale surveillance networks using mobile smart camera	2013 Seventh International Conference on Distributed Smart Cameras (ICDSC)	10.1109/ICDSC.2013.6778238	IEEE	FALSE	FALSE
2010	D. Jiang; W. Cui; J. Yang; J. Wang	A New Generation of Mobile Surveillance Response System in the Marine Environment Monitoring	2010 International Conference on Multimedia Technology	10.1109/ICMULT.2010.5630972	IEEE	FALSE	FALSE
2010	J. Zhang; D. Levy; S. Chen	A Mobile Learning System for Syndromic Surveillance and Diagnosis	2010 10th IEEE International Conference on Advanced Learning Technologies	10.1109/ICALT.2010.20	IEEE	FALSE	FALSE
2012	Y. Tomioka; A. Takara; H. Kitazawa	Generation of an Optimum Patrol Course for Mobile Surveillance Camera	IEEE Transactions on Circuits and Systems for Video Technology	10.1109/TCSVT.2011.2159449	IEEE	FALSE	FALSE
2018	V. N. Shenoy; E. Foster; L. Aalami; B. Majeed; O. Aalami	Deepwound: Automated Postoperative Wound Assessment and Surgical Site Surveillance through Convolutional Neural Networks	2018 IEEE International Conference on Bioinformatics and Biomedicine (BIBM)	10.1109/BIBM.2018.8621130	IEEE	FALSE	FALSE
2016	S. Mann	Surveillance (Oversight), Sousveillance (Undersight), and Metaveillance (Seeing Sight Itself)	2016 IEEE Conference on Computer Vision and Pattern Recognition Workshops (CVPRW)	10.1109/CVPRW.2016.177	IEEE	FALSE	FALSE
2019	M. Al-Zinati; T. Almasri; M. Alsmirat; Y. Jararweh	A Mobile-Edge Computing Bio-Surveillance Framework for Multiple Biological Attacks Detection	2019 Sixth International Conference on Internet of Things: Systems, Management and Security (IOTSMS)	10.1109/IOTSMS48152.2019.8939175	IEEE	FALSE	FALSE
2017	M. Javanmardi; E. Javanmardi; Y. Gu; S. Kamijo	Automatic calibration of 3D mobile laser scanning using aerial surveillance data for precise urban mapping	2017 IEEE Intelligent Vehicles Symposium (IV)	10.1109/IVS.2017.7995873	IEEE	FALSE	FALSE
2010	A. Renzaglia; L. Doitsidis; A. Martinelli; E. B. Kosmatopoulos	Adaptive-based, scalable design for autonomous multi-robot surveillance	49th IEEE Conference on Decision and Control (CDC)	10.1109/CDC.2010.5717844	IEEE	FALSE	FALSE
2015	R. Agarwal; S. Kumar; R. M. Hegde	Algorithms for Crowd Surveillance Using Passive Acoustic Sensors Over a Multimodal Sensor Network	IEEE Sensors Journal	10.1109/JSEN.2014.2369474	IEEE	FALSE	FALSE
2013	U. Hashmi; F. Afshan; M. Rafiq	Performance Analysis of Different Optimal Path Planning Bug Algorithms on a Client Server Based Mobile Surveillance UGV	2013 4th International Conference on Intelligent Systems, Modelling and Simulation	10.1109/ISMS.2013.37	IEEE	FALSE	FALSE
2019	K. Muhammad; S. Khan; M. Elhoseny; S. Hassan Ahmed; S. Wook Baik	Efficient Fire Detection for Uncertain Surveillance Environment	IEEE Transactions on Industrial Informatics	10.1109/TII.2019.2897594	IEEE	FALSE	FALSE
2011	U. A. Khan; M. Quaritsch; B. Rinner	Design of a heterogeneous, energy-aware, stereo-vision based sensing platform for traffic surveillance	2011 Proceedings of the Ninth International Workshop on Intelligent Solutions in Embedded Systems		IEEE	FALSE	FALSE
2012	A. Claudi; F. Di Benedetto; G. Dolcini; L. Palazzo; A. F. Dragoni	MARVIN: Mobile Autonomous Robot for Video Surveillance Networks	2012 Sixth UKSim/AMSS European Symposium on Computer Modeling and Simulation	10.1109/EMS.2012.37	IEEE	FALSE	FALSE
2016	P. Braca; R. Goldhahn; G. Ferri; K. D. LePage	Distributed Information Fusion in Multistatic Sensor Networks for Underwater Surveillance	IEEE Sensors Journal	10.1109/JSEN.2015.2431818	IEEE	FALSE	FALSE
2010	F. Segor; A. Bürkle; T. Partmann; R. Schönbein	Mobile Ground Control Station for Local Surveillance	2010 Fifth International Conference on Systems	10.1109/ICONS.2010.33	IEEE	FALSE	FALSE
2017	A. Walker; M. Radenkovic	GPSR-TARS: Congestion aware geographically targeted remote surveillance for VANETs	2017 International Conference on Selected Topics in Mobile and Wireless Networking (MoWNeT)	10.1109/MoWNet.2017.8045944	IEEE	FALSE	FALSE
2015	S. Chang; W. Ren; K. Nahrstedt	Dynamic Incentive Mechanism for Traffic Surveillance	2015 IEEE Globecom Workshops (GC Wkshps)	10.1109/GLOCOMW.2015.7414220	IEEE	FALSE	FALSE
2016	S. Mittal; J. K. Rai	Wadoro: An autonomous mobile robot for surveillance	2016 IEEE 1st International Conference on Power Electronics, Intelligent Control and Energy Systems (ICPEICES)	10.1109/ICPEICES.2016.7853652	IEEE	FALSE	FALSE
2015	G. Abdelbacet; Z. Ghada; S. Mounir; K. Abdennaceur	A real time environmental monitoring for smart city surveillance based GUI on Android platform	2015 IEEE 12th International Multi-Conference on Systems, Signals & Devices (SSD15)	10.1109/SSD.2015.7348254	IEEE	FALSE	FALSE
2019	Y. Ding; W. Luo; K. Sycara	Decentralized Multiple Mobile Depots Route Planning for Replenishing Persistent Surveillance Robots	2019 International Symposium on Multi-Robot and Multi-Agent Systems (MRS)	10.1109/MRS.2019.8901096	IEEE	FALSE	FALSE
2017	C. Dragana; V. Mihai; G. Stamatescu; D. Popescu	In-network stochastic consensus for WSN surveillance applications	2017 9th International Conference on Electronics, Computers and Artificial Intelligence (ECAI)	10.1109/ECAI.2017.8166476	IEEE	FALSE	FALSE
2010	G. C. M. Quintero; A. F. R. Bertel; E. D. P. Maldonado	Coordination mechanisms for tracking and surveillance in multiagent environments	2010 IEEE ANDESCON	10.1109/ANDESCON.2010.5632845	IEEE	FALSE	FALSE
2013	M. Dambacher; A. Fauler; C. Disch; A. Zwerger; J. P. Balbuena; U. Stöhlker; M. Fiederle	Evaluation of various Coplanar Grid (Cd,Zn)Te detector concepts for the application in gamma radiation surveillance and environmental monitoring detection systems	2013 IEEE Nuclear Science Symposium and Medical Imaging Conference (2013 NSS/MIC)	10.1109/NSSMIC.2013.6829818	IEEE	FALSE	FALSE
2018	S. Bharadwaj; R. Dimitrova; U. Topcu	Distributed Synthesis of Surveillance Strategies for Mobile Sensors	2018 IEEE Conference on Decision and Control (CDC)	10.1109/CDC.2018.8619145	IEEE	FALSE	FALSE
2013	J. Weng; I. Ku; M. Gerla	Surveillance service on the open mobile cloud	2013 10th Annual Conference on Wireless On-demand Network Systems and Services (WONS)	10.1109/WONS.2013.6578317	IEEE	FALSE	FALSE
2015	A. Sundaram; M. Gupta; V. Rathod; K. Chandrasekaran	Remote Surveillance Robot System -- A Robust Framework Using Cloud	2015 IEEE International Symposium on Nanoelectronic and Information Systems	10.1109/iNIS.2015.47	IEEE	FALSE	FALSE
2014	G. Jiang; M. U. Syed; L. Liu; Y. Ou; Y. Xu; M. S. Malik; A. A. Chandio	A novel approach for localization of an indoor autonomous mobile surveillance robot	Proceeding of the 11th World Congress on Intelligent Control and Automation	10.1109/WCICA.2014.7053321	IEEE	FALSE	FALSE
2014	J. Yuan; W. Wan; K. Chen; Q. Fang; W. Zhang	Design and prototyping a cable-driven multi-stage telescopic arm for mobile surveillance robots	2014 IEEE International Conference on Robotics and Biomimetics (ROBIO 2014)	10.1109/ROBIO.2014.7090604	IEEE	FALSE	FALSE
2015	X. Chen; J. Hwang; K. Lee; R. L. de Queiroz	Quality-of-content (QoC)-driven rate allocation for video analysis in mobile surveillance networks	2015 IEEE 17th International Workshop on Multimedia Signal Processing (MMSP)	10.1109/MMSP.2015.7340838	IEEE	FALSE	FALSE
2010	Y. Miao; A. Khamis; M. S. Kamel	Applying anti-flocking model in mobile surveillance systems	2010 International Conference on Autonomous and Intelligent Systems, AIS 2010	10.1109/AIS.2010.5547036	IEEE	FALSE	FALSE
2015	N. Ganganath; C. Cheng; C. K. Tse	Distributed anti-flocking control for mobile surveillance systems	2015 IEEE International Symposium on Circuits and Systems (ISCAS)	10.1109/ISCAS.2015.7168986	IEEE	FALSE	FALSE
2014	S. S. Keyani; A. A. Mumtaz; A. Ahmad	Hepatitis surveillance system for rural Pakistan through web and mobile based technologies	2014 11th Annual High Capacity Optical Networks and Emerging/Enabling Technologies (Photonics for Energy)	10.1109/HONET.2014.7029388	IEEE	FALSE	FALSE
2017	M. Taha; L. Parra; L. Garcia; J. Lloret	An Intelligent handover process algorithm in 5G networks: The use case of mobile cameras for environmental surveillance	2017 IEEE International Conference on Communications Workshops (ICC Workshops)	10.1109/ICCW.2017.7962763	IEEE	FALSE	FALSE
2017	M. Javanmardi; E. Javanmardi; Y. Gu; S. Kamijo	Precise mobile laser scanning for urban mapping utilizing 3D aerial surveillance data	2017 IEEE 20th International Conference on Intelligent Transportation Systems (ITSC)	10.1109/ITSC.2017.8317833	IEEE	FALSE	FALSE
2017	M. Klomann; M. Englert; A. Rehberger; A. Dietze; T. Geier; S. Rieger; P. Grimm; Y. Jung	NetFlinCS: A hybrid cloud-based framework to allow context-based detection and surveillance	2017 23rd International Conference on Virtual System & Multimedia (VSMM)	10.1109/VSMM.2017.8346289	IEEE	FALSE	FALSE
2012	T. Lai; C. Chen; J. Liu; J. Wang; C. Chuang; J. Jiang	A Novel Dynamic Convergecast Tree Generator for WSN-based Environmental Surveillance of Orchid Plantation	2012 IEEE 14th International Conference on High Performance Computing and Communication & 2012 IEEE 9th International Conference on Embedded Software and Systems	10.1109/HPCC.2012.238	IEEE	FALSE	FALSE
2015	A. Tesei; R. Been; D. Williams; B. Cardeira; D. Galletti; D. Cecchi; B. Garau; A. Maguer	Passive acoustic surveillance of surface vessels using tridimensional array on an underwater glider	OCEANS 2015 - Genova	10.1109/OCEANS-Genova.2015.7271573	IEEE	FALSE	FALSE
2014	S. Ogino; Y. Tomioka; H. Kitazawa	Patrol course planning and battery station placement for mobile surveillance cameras	2014 IEEE International Conference on Multimedia and Expo (ICME)	10.1109/ICME.2014.6890169	IEEE	FALSE	FALSE
2017	H. B. Wolfe	The Mobile Phone as Surveillance Device: Progress, Perils, and Protective Measures	Computer	10.1109/MC.2017.4041351	IEEE	FALSE	FALSE
2019	Y. Viveros MartÃ­nez; E. LÃ³pez DomÃ­nguez; Y. HernÃ¡ndez VelÃ¡zquez; S. DomÃ­nguez Isidro; M. A. Medina Nieto; J. De La Calleja	Layered Software Architecture for the Development of Third-Generation Video Surveillance Systems	IEEE Access	10.1109/ACCESS.2019.2930401	IEEE	FALSE	FALSE
2014	A. M. Pinto; P. G. Costa; A. P. Moreira	An architecture for visual motion perception of a surveillance-based autonomous robot	2014 IEEE International Conference on Autonomous Robot Systems and Competitions (ICARSC)	10.1109/ICARSC.2014.6849787	IEEE	FALSE	FALSE
2016	M. Abu-Lebdeh; F. Belqasmi; R. Glitho	An Architecture for QoS-Enabled Mobile Video Surveillance Applications in a 4G EPC and M2M Environment	IEEE Access	10.1109/ACCESS.2016.2592919	IEEE	FALSE	FALSE
2018	J. Pan; Y. Yin; J. Xiong; W. Luo; G. Gui; H. Sari	Deep Learning-Based Unmanned Surveillance Systems for Observing Water Levels	IEEE Access	10.1109/ACCESS.2018.2883702	IEEE	FALSE	FALSE
2017	N. Hasan; M. S. Sefat; M. Shahjahan	A low cost remotely operated vehicle for underwater surveillance â€” A complete experimental platform	2017 International Conference on Electrical, Computer and Communication Engineering (ECCE)	10.1109/ECACE.2017.7912954	IEEE	FALSE	FALSE
2014	N. Wahlström; R. Hostettler; F. Gustafsson; W. Birk	Classification of Driving Direction in Traffic Surveillance Using Magnetometers	IEEE Transactions on Intelligent Transportation Systems	10.1109/TITS.2014.2298199	IEEE	FALSE	FALSE
2014	V. Nene; R. Chong; E. Stelzer; R. Stevens	Block occupancy based surface surveillance	2014 Tyrrhenian International Workshop on Digital Communications - Enhanced Surveillance of Aircraft and Vehicles (TIWDC/ESAV)	10.1109/TIWDC-ESAV.2014.6945439	IEEE	FALSE	FALSE
2019	I. Bisio; C. Garibotto; F. Lavagetto; A. Sciarrone; S. Zappatore	Blind Detection: Advanced Techniques for WiFi-Based Drone Surveillance	IEEE Transactions on Vehicular Technology	10.1109/TVT.2018.2884767	IEEE	FALSE	FALSE
2015	T. Martelli; D. Pastina; F. Colone; P. Lombardo	Enhanced WiFi-based passive ISAR for indoor and outdoor surveillance	2015 IEEE Radar Conference (RadarCon)	10.1109/RADAR.2015.7131136	IEEE	FALSE	FALSE
2019	I. Bisio; C. Garibotto; F. Lavagetto; M. Levorato; A. Sciarrone	Statistical Analysis of Wireless Traffic: An Adversarial Approach to Drone Surveillance	2019 IEEE Global Communications Conference (GLOBECOM)	10.1109/GLOBECOM38437.2019.9013562	IEEE	FALSE	FALSE
2019	S. R. Pokhrel; J. Jin; H. L. Vu	Mobility-Aware Multipath Communication for Unmanned Aerial Surveillance Systems	IEEE Transactions on Vehicular Technology	10.1109/TVT.2019.2912851	IEEE	FALSE	FALSE
2013	M. Charitos; G. Kalivas	Heterogeneous hybrid vehicular WiMAX-WiFi network for in-tunnel surveillance implementations	2013 IEEE International Conference on Communications (ICC)	10.1109/ICC.2013.6655632	IEEE	FALSE	FALSE
2010	A. Abaza; C. Hebert; M. A. F. Harrison	Fast learning ear detection for real-time surveillance	2010 Fourth IEEE International Conference on Biometrics: Theory, Applications and Systems (BTAS)	10.1109/BTAS.2010.5634486	IEEE	FALSE	FALSE
2019	L. Deligiannidis	Cam-eye: An Affordable Real-Time Video Surveillance Solution	2019 12th International Conference on Human System Interaction (HSI)	10.1109/HSI47298.2019.8942596	IEEE	FALSE	FALSE
2018	K. K. Kumar; S. Rachamalla; P. Sindhu; V. S. Laxmi	Cloud Based Home Automation: Surveillance with Mobile Phones	2018 3rd International Conference on Communication and Electronics Systems (ICCES)	10.1109/CESYS.2018.8724106	IEEE	FALSE	FALSE
2013	H. Abdullah; I. Khan; M. S. Zainal	Proposed Wireless sensor network in vehicles for road surveillance	2013 IEEE Conference on Systems, Process & Control (ICSPC)	10.1109/SPC.2013.6735114	IEEE	FALSE	FALSE
2017	C. Zhang; Q. Jia	An occupancy distribution estimation method using the surveillance cameras in buildings	2017 13th IEEE Conference on Automation Science and Engineering (CASE)	10.1109/COASE.2017.8256216	IEEE	FALSE	FALSE
2011	T. Unander; H. Nilsson	Evaluation of RFID based sensor platform for packaging surveillance applications	2011 IEEE International Conference on RFID-Technologies and Applications	10.1109/RFID-TA.2011.6068611	IEEE	FALSE	FALSE
2013	M. A. Hossain; S. M. M. Rahman	Towards Privacy Preserving Multimedia Surveillance System: A Secure Privacy Vault Design	2013 International Symposium on Biometrics and Security Technologies	10.1109/ISBAST.2013.49	IEEE	FALSE	FALSE
2015	S. Berrahal; J. Kim; S. Rekhis; N. Boudriga; D. Wilkins; J. Acevedo	Unmanned aircraft vehicle assisted WSN-based border surveillance	2015 23rd International Conference on Software, Telecommunications and Computer Networks (SoftCOM)	10.1109/SOFTCOM.2015.7314129	IEEE	FALSE	FALSE
2016	H. Huang; Y. Sun	S3H: a symptom surveillance system in high spatial resolution using smartphones	2016 IEEE Wireless Health (WH)	10.1109/WH.2016.7764557	IEEE	FALSE	FALSE
2019	K. Minhas; M. Tabassam; R. Rasheed; A. Abbas; H. A. Khattak; S. U. Khan	A Framework for Dengue Surveillance and Data Collection in Pakistan	2019 IEEE 43rd Annual Computer Software and Applications Conference (COMPSAC)	10.1109/COMPSAC.2019.10219	IEEE	TRUE	FALSE
2014	J. Aguilera; F. Gallego; C. Silva	System on Chip (SoC): New generation of video surveillance systems	2014 International Carnahan Conference on Security Technology (ICCST)	10.1109/CCST.2014.6987026	IEEE	FALSE	FALSE
2017	N. Ali; U. Zafar; S. Ahmad; J. Iqbal; Z. H. Khan	LizBOT design and prototyping of a wireless controlled wall climbing surveillance robot	2017 International Conference on Communication Technologies (ComTech)	10.1109/COMTECH.2017.8065776	IEEE	FALSE	FALSE
2011	F. Coudert; M. Gemo; L. Beslay; F. Andritsos	Pervasive monitoring: Appreciating citizen's surveillance as digital evidence in legal proceedings	4th International Conference on Imaging for Crime Detection and Prevention 2011 (ICDP 2011)	10.1049/ic.2011.0130	IEEE	FALSE	FALSE
2016	H. Silva; A. Neto	A Holistic SDN-Capable Session-Plane Tailored for Efficient IoMT Smart Surveillance Applications	2016 IEEE Globecom Workshops (GC Wkshps)	10.1109/GLOCOMW.2016.7848814	IEEE	FALSE	FALSE
2011	S. Yoon; H. Oh; D. Lee; S. Oh	Virtual Lock: A Smartphone Application for Personal Surveillance Using Camera Sensor Networks	2011 IEEE 17th International Conference on Embedded and Real-Time Computing Systems and Applications	10.1109/RTCSA.2011.79	IEEE	FALSE	FALSE
2018	D. Singh; G. Tripathi; S. C. Shah; R. da Rosa Righi	Cyber physical surveillance system for Internet of Vehicles	2018 IEEE 4th World Forum on Internet of Things (WF-IoT)	10.1109/WF-IoT.2018.8355218	IEEE	FALSE	FALSE
2015	M. Hernandez-Silveira; K. Wieczorkowski-Rettinger; S. Ang; A. Burdett	Preliminary assessment of the SensiumVitalsÂ®: A low-cost wireless solution for patient surveillance in the general wards	2015 37th Annual International Conference of the IEEE Engineering in Medicine and Biology Society (EMBC)	10.1109/EMBC.2015.7319498	IEEE	FALSE	FALSE
2010	H. Okada; K. Suzuki; T. Kenji; T. Itoh	Avian influenza surveillance system in poultry farms using wireless sensor network	2010 Symposium on Design Test Integration and Packaging of MEMS/MOEMS (DTIP)		IEEE	FALSE	FALSE
2018	M. Al-Zinati; Q. Al-Thebyan; Y. Jararweh	An Agent Based Model for Health Surveillance Systems and Early Biological Threat Detection	2018 IEEE 6th International Conference on Future Internet of Things and Cloud (FiCloud)	10.1109/FiCloud.2018.00016	IEEE	TRUE	FALSE
2019	A. Alabdulatif; I. Khalil; A. R. M. Forkan; M. Atiquzzaman	Real-time Secure Health Surveillance for Smarter Health Communities	IEEE Communications Magazine	10.1109/MCOM.2017.1700547	IEEE	TRUE	FALSE
2013	M. A. Ali; S. Mann	The inevitability of the transition from a surveillance-society to a veillance-society: Moral and economic grounding for sousveillance	2013 IEEE International Symposium on Technology and Society (ISTAS): Social Implications of Wearable Computing and Augmediated Reality in Everyday Life	10.1109/ISTAS.2013.6613126	IEEE	FALSE	FALSE
2013	S. Mann	Veilance and reciprocal transparency: Surveillance versus sousveillance, AR glass, lifeglogging, and wearable computing	2013 IEEE International Symposium on Technology and Society (ISTAS): Social Implications of Wearable Computing and Augmediated Reality in Everyday Life	10.1109/ISTAS.2013.6613094	IEEE	FALSE	FALSE
2015	H. Rajabi; M. Nahvi	An intelligent video surveillance system for fall and anesthesia detection for elderly and patients	2015 2nd International Conference on Pattern Recognition and Image Analysis (IPRIA)	10.1109/PRIA.2015.7161644	IEEE	FALSE	FALSE
2013	E. J. Stich	Geo-pointing and threat location techniques for airborne border surveillance	2013 IEEE International Conference on Technologies for Homeland Security (HST)	10.1109/THS.2013.6698989	IEEE	FALSE	FALSE
2019	E. M. Sturzinger; B. L. Whitehall; J. C. Tyler; C. J. Lowrance	A Machine Learning Framework for Building Passive Surveillance Photogrammetry Models	2019 SoutheastCon	10.1109/SoutheastCon42311.2019.9020437	IEEE	FALSE	FALSE
2017	A. K. Singh; V. Aggarwal; P. Saxena; O. Prakash	Performance analysis of trajectory compression algorithms on marine surveillance data	2017 International Conference on Advances in Computing, Communications and Informatics (ICACCI)	10.1109/ICACCI.2017.8125984	IEEE	FALSE	FALSE
2016	F. Maiorano; A. Petrosino	Granular trajectory based anomaly detection for surveillance	2016 23rd International Conference on Pattern Recognition (ICPR)	10.1109/ICPR.2016.7899940	IEEE	FALSE	FALSE
2010	Aisha Al-Abdallah; Asma Al-Emadi; Mona Al-Ansari; Nassma Mohandes; Qutaibah Malluhi	Real-time traffic surveillance using ZigBee	2010 International Conference On Computer Design and Applications	10.1109/ICCDA.2010.5540694	IEEE	FALSE	FALSE
2013	F. Maeda; J. Osaku; A. Asada; Y. Yamagata; T. Kanamaru	R&D of the maneuver control techniques for Autonomous Surface Vehicle using "Dual-extended Kalman filte" for the actual harbor area surveillance	2013 IEEE International Underwater Technology Symposium (UT)	10.1109/UT.2013.6519859	IEEE	FALSE	FALSE
2015	H. Wang; J. Liu; J. Han	RS-CPS: A distributed architecture of robotic surveillance cyber-physical system in the nature environment	2015 IEEE International Conference on Cyber Technology in Automation, Control, and Intelligent Systems (CYBER)	10.1109/CYBER.2015.7288129	IEEE	FALSE	FALSE
2013	L. Kurgan	From Military Surveillance to the Public Sphere	Close Up at a Distance: Mapping, Technology, and Politics		IEEE	FALSE	FALSE
2010	A. Singh; F. Ramos; H. D. Whyte; W. J. Kaiser	Modeling and decision making in spatio-temporal processes for environmental surveillance	2010 IEEE International Conference on Robotics and Automation	10.1109/ROBOT.2010.5509934	IEEE	FALSE	FALSE
2015	Y. Ganesh; R. Raju; R. Hegde	Surveillance Drone for Landmine Detection	2015 International Conference on Advanced Computing and Communications (ADCOM)	10.1109/ADCOM.2015.13	IEEE	FALSE	FALSE
2016	M. ul Hassan; M. A. Ikram; S. I. A. Shah	Development of an autonomous flight controller for surveillance UAV	2016 International Conference on Emerging Technologies (ICET)	10.1109/ICET.2016.7813249	IEEE	FALSE	FALSE
2010	H. L. Crane; R. R. Eftekari	Monopulse secondary surveillance radar azimuth error distribution analysis	2010 Integrated Communications, Navigation, and Surveillance Conference Proceedings	10.1109/ICNSURV.2010.5503340	IEEE	FALSE	FALSE
2014	J. Karp	GPS in Interstate Trucking in Australia: Intelligence, Surveillance?or Compliance Tool?	IEEE Technology and Society Magazine	10.1109/MTS.2014.2319974	IEEE	FALSE	FALSE
2010	A. Samama	Innovative video analytics for maritime surveillance	2010 International WaterSide Security Conference	10.1109/WSSC.2010.5730280	IEEE	FALSE	FALSE
2015	K. Li; P. Liu; T. Pang; Z. Yang; B. M. Chen	Development of an unmanned aerial vehicle for rooftop landing and surveillance	2015 International Conference on Unmanned Aircraft Systems (ICUAS)	10.1109/ICUAS.2015.7152368	IEEE	FALSE	FALSE
2017	A. Sehrawat; T. A. Choudhury; G. Raj	Surveillance drone for disaster management and military security	2017 International Conference on Computing, Communication and Automation (ICCCA)	10.1109/CCAA.2017.8229846	IEEE	FALSE	FALSE
2014	L. W. Jochumsen; M. Ã˜. Pedersen; K. Hansen; S. H. Jensen; J. Ã˜stergaard	Recursive Bayesian classification of surveillance radar tracks based on kinematic with temporal dynamics and static features	2014 International Radar Conference	10.1109/RADAR.2014.7060321	IEEE	FALSE	FALSE
2018	Y. Wang; Z. Lv; W. Chen; H. Liu	Wi-Eye: Tracking Urban Private Vehicles with Inter-Vehicle Communications and Sparse Video Surveillance Cameras	2018 15th Annual IEEE International Conference on Sensing, Communication, and Networking (SECON)	10.1109/SAHCN.2018.8397131	IEEE	FALSE	FALSE
2014	A. W. Vieira; P. L. J. Drews; M. F. M. Campos	Spatial Density Patterns for Efficient Change Detection in 3D Environment for Autonomous Surveillance Robots	IEEE Transactions on Automation Science and Engineering	10.1109/TASE.2013.2294851	IEEE	FALSE	FALSE
2012	T. Fickenscher; A. Gupta; M. Holters; J. Hinz; U. Zölzer; P. Ludwig	Recent advances in coastal surveillance by HF SWR in Germany	Sensor Signal Processing for Defence (SSPD 2012)	10.1049/ic.2012.0089	IEEE	FALSE	FALSE
2013	M. Edrich; A. Schroeder	Multiband multistatic Passive Radar system for airspace surveillance: A step towards mature PCL implementations	2013 International Conference on Radar	10.1109/RADAR.2013.6651988	IEEE	FALSE	FALSE
2010	T. D. Räty	Survey on Contemporary Remote Surveillance Systems for Public Safety	IEEE Transactions on Systems, Man, and Cybernetics, Part C (Applications and Reviews)	10.1109/TSMCC.2010.2042446	IEEE	FALSE	FALSE
2012	C. E. Lin; C. Li; Y. Lai	UAS Cloud Surveillance System	2012 41st International Conference on Parallel Processing Workshops	10.1109/ICPPW.2012.25	IEEE	FALSE	FALSE
2019	D. Mukhopadhyay; R. Iyer; S. Kadam; R. Koli	FPGA Deployable Fire Detection Model for Real-Time Video Surveillance Systems Using Convolutional Neural Networks	2019 Global Conference for Advancement in Technology (GCAT)	10.1109/GCAT47503.2019.8978439	IEEE	FALSE	FALSE
2017	G. Lin; R. N. Zaeem; H. Sun; K. S. Barber	Trust filter for disease surveillance: Identity	2017 Intelligent Systems Conference (IntelliSys)	10.1109/IntelliSys.2017.8324259	IEEE	FALSE	FALSE
2011	A. Ghaffarkhah; Y. Mostofi	Communication-aware surveillance in mobile sensor networks	Proceedings of the 2011 American Control Conference	10.1109/ACC.2011.5991536	IEEE	FALSE	FALSE
2015	E. Salahat; H. Saleh; A. Sluzek; M. Al-Qutayri; B. Mohammad; M. Ismail	A maximally stable extremal regions system-on-chip for real-time visual surveillance	IECON 2015 - 41st Annual Conference of the IEEE Industrial Electronics Society	10.1109/IECON.2015.7392528	IEEE	FALSE	FALSE
2015	N. Kumar; J. Lee; J. J. P. C. Rodrigues	Intelligent Mobile Video Surveillance System as a Bayesian Coalition Game in Vehicular Sensor Networks: Learning Automata Approach	IEEE Transactions on Intelligent Transportation Systems	10.1109/TITS.2014.2354372	IEEE	FALSE	FALSE
2018	H. Nieto-Chaupis	Continuous Surveillance By Tele-consults Based on Monte Carlo Algorithms to Anticipate and Lessen Risk Levels Due to Type-2 Diabetes Complications	2018 IEEE 1st Colombian Conference on Applications in Computational Intelligence (ColCACI)	10.1109/ColCACI.2018.8484853	IEEE	FALSE	FALSE
2012	A. W. Vieira; P. L. J. Drews; M. F. M. Campos	Efficient change detection in 3D environment for autonomous surveillance robots based on implicit volume	2012 IEEE International Conference on Robotics and Automation	10.1109/ICRA.2012.6225021	IEEE	FALSE	FALSE
2011	E. Adamey; U. Ozguner	Cooperative multitarget tracking and surveillance with mobile sensing agents: A decentralized approach	2011 14th International IEEE Conference on Intelligent Transportation Systems (ITSC)	10.1109/ITSC.2011.6083099	IEEE	FALSE	FALSE
2017	J. R. Peters; S. J. Wang; F. Bullo	Coverage control with anytime updates for persistent surveillance missions	2017 American Control Conference (ACC)	10.23919/ACC.2017.7962964	IEEE	FALSE	FALSE
2015	J. M. Conejero; J. Hernandez; P. J. Clemente; R. Rodriguez Echeverria; J. C. Preciado; F. Sanchez Figueroa	Automatic Configuration of Video-Surveillance Applications: a Model-Driven Experience	IEEE Latin America Transactions	10.1109/TLA.2015.7332152	IEEE	FALSE	FALSE
2017	Y. Herdiyeni; M. I. Jamaluddin; T. Setio; V. Dewanto; B. Tjahjono; B. A. Siregar	An integrated smart surveillance system for diseases monitoring in tropical plantation forests	2017 IEEE 17th International Conference on Communication Technology (ICCT)	10.1109/ICCT.2017.8359945	IEEE	FALSE	FALSE
2017	N. Chen; Y. Chen; E. Blasch; H. Ling; Y. You; X. Ye	Enabling Smart Urban Surveillance at The Edge	2017 IEEE International Conference on Smart Cloud (SmartCloud)	10.1109/SmartCloud.2017.24	IEEE	FALSE	FALSE
2017	G. Ferri; A. MunafÃ²; A. Tesei; P. Braca; F. Meyer; K. Pelekanakis; R. Petroccia; J. Alves; C. Strode; K. LePage	Cooperative robotic networks for underwater surveillance: an overview	IET Radar, Sonar & Navigation	10.1049/iet-rsn.2017.0074	IEEE	FALSE	FALSE
2018	Q. Wan; A. Kaszowska; A. Samani; K. Panetta; H. A. Taylor; S. Agaian	Aerial Border Surveillance for Search and Rescue Missions Using Eye Tracking Techniques	2018 IEEE International Symposium on Technologies for Homeland Security (HST)	10.1109/THS.2018.8574165	IEEE	FALSE	FALSE
2013	A. A. Fasui; A. Olteanu; N. Tapus	Fault tolerant surveillance system based on a network of mobile devices	2013 11th RoEduNet International Conference	10.1109/RoEduNet.2013.6511743	IEEE	FALSE	FALSE
2017	J. Xu; L. Duan; R. Zhang	Surveillance and Intervention of Infrastructure-Free Mobile Communications: A New Wireless Security Paradigm	IEEE Wireless Communications	10.1109/MWC.2017.1600279	IEEE	FALSE	FALSE
2014	J. Cartmell; X. De Foy	Use of Bloom Filters to convey identity of surveillance targets	IEEE Long Island Systems, Applications and Technology (LISAT) Conference 2014	10.1109/LISAT.2014.6845196	IEEE	FALSE	FALSE
2015	S. Hoshino; T. Ishiwata	Probabilistic surveillance by mobile robot for unknown intruders	2015 IEEE/RSJ International Conference on Intelligent Robots and Systems (IROS)	10.1109/IROS.2015.7353437	IEEE	FALSE	FALSE
2016	M. K. Othman; M. S. N. M. Danuri	Proposed conceptual framework of Dengue Active Surveillance System (DASS) in Malaysia	2016 International Conference on Information and Communication Technology (ICICTM)	10.1109/ICICTM.2016.7890783	IEEE	TRUE	FALSE
2011	J. Zhang; G. Song; G. Qiao; T. Meng; H. Sun	An indoor security system with a jumping robot as the surveillance terminal	IEEE Transactions on Consumer Electronics	10.1109/TCE.2011.6131153	IEEE	FALSE	FALSE
2010	Hongbo Sun; D. K. P. Tan; Yilong Lu; M. Lesturgie	Applications of passive surveillance radar system using cell phone base station illuminators	IEEE Aerospace and Electronic Systems Magazine	10.1109/MAES.2010.5463951	IEEE	FALSE	FALSE
2015	H. A. Erdem; G. Yilmaz	Creating ad-hoc networks for remote sensing: Routing simulation of a satellite surveillance system	2015 7th International Conference on Recent Advances in Space Technologies (RAST)	10.1109/RAST.2015.7208344	IEEE	FALSE	FALSE
2011	M. Valera; S. A. Velastin; A. Ellis; J. Ferryman	Communication Mechanisms and Middleware for Distributed Video Surveillance	IEEE Transactions on Circuits and Systems for Video Technology	10.1109/TCSVT.2011.2133850	IEEE	FALSE	FALSE
2016	C. H. Botts; J. C. Spall; A. J. Newman	Multi-agent surveillance and tracking using cyclic stochastic gradient	2016 American Control Conference (ACC)	10.1109/ACC.2016.7524927	IEEE	FALSE	FALSE
2018	C. Chukwuemeka; M. Habib	Development of Autonomous Networked Robots (ANR) for Surveillance: Conceptual Design and Requirements	IECON 2018 - 44th Annual Conference of the IEEE Industrial Electronics Society	10.1109/IECON.2018.8591452	IEEE	FALSE	FALSE
2016	A. P. Plageras; K. E. Psannis; Y. Ishibashi; B. Kim	IoT-based surveillance system for ubiquitous healthcare	IECON 2016 - 42nd Annual Conference of the IEEE Industrial Electronics Society	10.1109/IECON.2016.7793281	IEEE	FALSE	FALSE
2018	H. Hu; H. Shan; Z. Zheng; Z. Huang; C. Cai; C. Wang; X. Zhen; L. Yu; Z. Zhang; T. Q. S. Quek	Intelligent Video Surveillance based on Mobile Edge Networks	2018 IEEE International Conference on Communication Systems (ICCS)	10.1109/ICCS.2018.8689194	IEEE	FALSE	FALSE
2016	M. GÃ³tzy; D. HetÃ©nyi; L. BlÃ¡zovics	Aerial surveillance system with cognitive swarm drones	2016 Cybernetics & Informatics (K&I)	10.1109/CYBERI.2016.7438593	IEEE	FALSE	FALSE
2012	Y. Qu; R. Liu; R. Chen; S. Cheng; L. Wang	Development of a reconfigurable miniature throwable robot for indoor surveillance	2012 7th IEEE Conference on Industrial Electronics and Applications (ICIEA)	10.1109/ICIEA.2012.6360780	IEEE	FALSE	FALSE
2018	E. Ferrera; M. Ceriotti; S. Jungen; N. HeiÃŸe; J. CapitÃ¡n; P. J. MarrÃ³n	Marrying Stationary Low-Power Wireless Networks and Mobile Robots in a Hybrid Surveillance System	2018 14th International Conference on Distributed Computing in Sensor Systems (DCOSS)	10.1109/DCOSS.2018.00029	IEEE	FALSE	FALSE
2020	H. Hu; H. Shan; C. Wang; T. Sun; X. Zhen; K. Yang; L. Yu; Z. Zhang; T. Q. S. Quek	Video Surveillance on Mobile Edge Networks â€“ A Reinforcement Learning based Approach	IEEE Internet of Things Journal	10.1109/JIOT.2020.2968941	IEEE	FALSE	FALSE
2013	A. Filonenko; Kang-Hyun Jo	Visual surveillance with sensor network for accident detection	IECON 2013 - 39th Annual Conference of the IEEE Industrial Electronics Society	10.1109/IECON.2013.6700036	IEEE	FALSE	FALSE
2017	W. Jung; J. Yim; Y. Ko; S. Singh	ACODS: adaptive computation offloading for drone surveillance system	2017 16th Annual Mediterranean Ad Hoc Networking Workshop (Med-Hoc-Net)	10.1109/MedHocNet.2017.8001647	IEEE	FALSE	FALSE
2015	A. Mehrabi; K. Kim	Using a mobile vehicle for road condition surveillance by energy harvesting sensor nodes	2015 IEEE 40th Conference on Local Computer Networks (LCN)	10.1109/LCN.2015.7366303	IEEE	FALSE	FALSE
2018	S. Y. Nikouei; Y. Chen; S. Song; R. Xu; B. Choi; T. Faughnan	Smart Surveillance as an Edge Network Service: From Harr-Cascade, SVM to a Lightweight CNN	2018 IEEE 4th International Conference on Collaboration and Internet Computing (CIC)	10.1109/CIC.2018.00042	IEEE	FALSE	FALSE
2017	S. Witwicki; J. C. Castillo; J. Messias; J. Capitan; F. S. Melo; P. U. Lima; M. Veloso	Autonomous Surveillance Robots: A Decision-Making Framework for Networked Muiltiagent Systems	IEEE Robotics & Automation Magazine	10.1109/MRA.2017.2662222	IEEE	FALSE	FALSE
2017	N. H. Motlagh; M. Bagaa; T. Taleb	UAV-Based IoT Platform: A Crowd Surveillance Use Case	IEEE Communications Magazine	10.1109/MCOM.2017.1600587CM	IEEE	FALSE	FALSE
2010	C. Li; M. Z. A. Bhuiyan; Y. Liu	Impact of Pursuer Speed on the Performance of Distributed Surveillance Sensor Network	2010 Second International Conference on Networks Security, Wireless Communications and Trusted Computing	10.1109/NSWCTC.2010.36	IEEE	FALSE	FALSE
2018	R. Xu; S. Y. Nikouei; Y. Chen; A. Polunchenko; S. Song; C. Deng; T. R. Faughnan	Real-Time Human Objects Tracking for Smart Surveillance at the Edge	2018 IEEE International Conference on Communications (ICC)	10.1109/ICC.2018.8422970	IEEE	FALSE	FALSE
2011	Y. Wang; M. Wilkerson; X. Yu	Hybrid sensor deployment for surveillance and target detection in wireless sensor networks	2011 7th International Wireless Communications and Mobile Computing Conference	10.1109/IWCMC.2011.5982554	IEEE	FALSE	FALSE
2014	S. M. Umer; Y. Ou; W. Feng	A novel localization and navigation approach for an indoor autonomous mobile surveillance robot	2014 4th IEEE International Conference on Information Science and Technology	10.1109/ICIST.2014.6920319	IEEE	FALSE	FALSE
2010	A. Bürkle; B. Essendorfer	Maritime surveillance with integrated systems	2010 International WaterSide Security Conference	10.1109/WSSC.2010.5730231	IEEE	FALSE	FALSE
2018	A. P. Murdan; S. Caremben	An autonomous solar powered wireless monitoring and surveillance system	2018 13th IEEE Conference on Industrial Electronics and Applications (ICIEA)	10.1109/ICIEA.2018.8397820	IEEE	FALSE	FALSE
2020	J. Scherer; B. Rinner	Multi-Robot Persistent Surveillance With Connectivity Constraints	IEEE Access	10.1109/ACCESS.2020.2967650	IEEE	FALSE	FALSE
2011	C. Mei; E. Sommerlade; G. Sibley; P. Newman; I. Reid	Hidden view synthesis using real-time visual SLAM for simplifying video surveillance analysis	2011 IEEE International Conference on Robotics and Automation	10.1109/ICRA.2011.5980093	IEEE	FALSE	FALSE
2015	R. Calvo; A. A. Constantino; M. Figueiredo	A multi-pheromone stigmergic distributed robot coordination strategy for fast surveillance task execution in unknown environments	2015 International Joint Conference on Neural Networks (IJCNN)	10.1109/IJCNN.2015.7280793	IEEE	FALSE	FALSE
2012	P. McGillivary; J. Borges de Sousa; R. Martins; K. Rajan; F. Leroy	Integrating autonomous underwater vessels, surface vessels and aircraft as persistent surveillance components of ocean observing studies	2012 IEEE/OES Autonomous Underwater Vehicles (AUV)	10.1109/AUV.2012.6380734	IEEE	FALSE	FALSE
2012	M. Saska; T. Krajnik; L. Pfeucil	Cooperative Î¼UAV-UGV autonomous indoor surveillance	International Multi-Conference on Systems, Signals & Devices	10.1109/SSD.2012.6198051	IEEE	FALSE	FALSE
2011	R. Calvo; J. R. d. Oliveira; M. Figueiredo; R. A. F. Romero	Bio-inspired coordination of multiple robots systems and stigmergy mechanims to cooperative exploration and surveillance tasks	2011 IEEE 5th International Conference on Cybernetics and Intelligent Systems (CIS)	10.1109/ICCIS.2011.6070332	IEEE	FALSE	FALSE
2014	S. Onofre; P. Sousa; J. P. PimentÃ£o	Geo-referenced multi-agent architecture for surveillance	2014 16th International Power Electronics and Motion Control Conference and Exposition	10.1109/EPEPEMC.2014.6980534	IEEE	FALSE	FALSE
2012	A. Ghaffarkhah; Y. Mostofi	Path Planning for Networked Robotic Surveillance	IEEE Transactions on Signal Processing	10.1109/TSP.2012.2194706	IEEE	FALSE	FALSE
2012	E. T. -. Chu; Y. Chen; J. Lin; J. W. S. Liu	Crowdsourcing support system for disaster surveillance and response	The 15th International Symposium on Wireless Personal Multimedia Communications		IEEE	FALSE	FALSE
2016	Y. Wu; B. Zhang; C. Wang; X. Chang; X. Yi; Y. Tang	Delay-reliability tradeoff for wireless-connected indoor robot surveillance based on radio environment map	2016 IEEE 27th Annual International Symposium on Personal, Indoor, and Mobile Radio Communications (PIMRC)	10.1109/PIMRC.2016.7794967	IEEE	FALSE	FALSE
2015	L. T. Lilien; L. b. Othmane; P. Angin; B. Bhargava; R. M. Salih; A. DeCarlo	Impact of Initial Target Position on Performance of UAV Surveillance Using Opportunistic Resource Utilization Networks	2015 IEEE 34th Symposium on Reliable Distributed Systems Workshop (SRDSW)	10.1109/SRDSW.2015.11	IEEE	FALSE	FALSE
2010	I. Becerra; R. Murrieta-Cid; R. Monroy	Evader surveillance under incomplete information	2010 IEEE International Conference on Robotics and Automation	10.1109/ROBOT.2010.5509229	IEEE	FALSE	FALSE
2017	G. Li; F. Yang; G. Chen; Q. Zhai; X. Li; J. Teng; J. Zhu; D. Xuan; B. Chen; W. Zhao	EV-Matching: Bridging Large Visual Data and Electronic Data for Efficient Surveillance	2017 IEEE 37th International Conference on Distributed Computing Systems (ICDCS)	10.1109/ICDCS.2017.89	IEEE	FALSE	FALSE
2018	L. H. Iwaya; S. Fischer-Hübner; R. Åhlfeldt; L. A. Martucci	mHealth: A Privacy Threat Analysis for Public Health Surveillance Systems	2018 IEEE 31st International Symposium on Computer-Based Medical Systems (CBMS)	10.1109/CBMS.2018.00015	IEEE	TRUE	FALSE
2019	Y. Liu; Z. Luo; Z. Liu; J. Shi; G. Cheng	Cooperative Routing Problem for Ground Vehicle and Unmanned Aerial Vehicle: The Application on Intelligence, Surveillance, and Reconnaissance Missions	IEEE Access	10.1109/ACCESS.2019.2914352	IEEE	FALSE	FALSE
2018	W. Chang; C. Wu; Y. Huang; D. P. Andini	Simultaneous localization and mapping of a mobile robot with surveillance and flying cameras	2018 SICE International Symposium on Control Systems (SICE ISCS)	10.23919/SICEISCS.2018.8330168	IEEE	FALSE	FALSE
2018	J. G. Parada-Salado; L. E. Ortega-Garcia; L. F. Ayala-Ramirez; F. J. Perez-Pinal; C. A. Herrera-Ramirez; J. A. Padilla-Medina	A Low-Cost Land Wheeled Autonomous Mini-robot for In-door Surveillance	IEEE Latin America Transactions	10.1109/TLA.2018.8407100	IEEE	FALSE	FALSE
2019	N. ANGULA; N. DLODLO; P. Q. MTSHALI	Enabling Semantic Interoperability of Crowdsourced Disease Surveillance Data for Namibia Through a Health-Standards-Based Approach	2019 IST-Africa Week Conference (IST-Africa)	10.23919/ISTAFRICA.2019.8764830	IEEE	TRUE	FALSE
2018	X. Li; J. Chen; W. Qi; R. Zhou	A distributed sound source surveillance system using autonomous vehicle network	2018 13th IEEE Conference on Industrial Electronics and Applications (ICIEA)	10.1109/ICIEA.2018.8397686	IEEE	FALSE	FALSE
2019	B. A. Sassani; A. David; X. Li; F. Mehdipour	AgentPi: An IoT Enabled Motion CCTV Surveillance System	2019 IEEE Intl Conf on Dependable, Autonomic and Secure Computing, Intl Conf on Pervasive Intelligence and Computing, Intl Conf on Cloud and Big Data Computing, Intl Conf on Cyber Science and Technology Congress (DASC/PiCom/CBDCom/CyberSciTech)	10.1109/DASC/PiCom/CBDCom/CyberSciTech.2019.00092	IEEE	FALSE	FALSE
2011	D. Wischounig-Strucl; M. Quartisch; B. Rinner	Prioritized data transmission in airborne camera networks for wide area surveillance and image mosaicking	CVPR 2011 WORKSHOPS	10.1109/CVPRW.2011.5981694	IEEE	FALSE	FALSE
2012	J. Teng; J. Zhu; Boying Zhang; D. Xuan; Y. F. Zheng	E-V: Efficient visual surveillance with electronic footprints	2012 Proceedings IEEE INFOCOM	10.1109/INFCOM.2012.6195467	IEEE	FALSE	FALSE
2012	P. Natarajan; T. N. Hoang; K. H. Low; M. Kankanhalli	Decision-theoretic coordination and control for active multi-camera surveillance in uncertain, partially observable environments	2012 Sixth International Conference on Distributed Smart Cameras (ICDSC)		IEEE	FALSE	FALSE
2011	A. A. Khan; M. Iqbal	A Motion Detection Based Surveillance System (MDSS)	2011 First International Conference on Informatics and Computational Intelligence	10.1109/ICI.2011.31	IEEE	FALSE	FALSE
2011	Liya Zhao; Xiaowei Jia; Hongning Tian; Limei Wang; Kebin Jia	Multi-DSP based Intelligent Visual Surveillance System	2011 Third Chinese Conference on Intelligent Visual Surveillance	10.1109/IVSurv.2011.6157032	IEEE	FALSE	FALSE
2019	M. Kim; T. Suh	A Low-Cost Surveillance and Information System for Museum Using Visible Light Communication	IEEE Sensors Journal	10.1109/JSEN.2018.2879606	IEEE	FALSE	FALSE
2010	X. Li; J. Hu; H. Huang; J. Lu; W. Shu; M. Li; M. Wu	BSS: A Distributed Top-k Processing in Mobile BusNet for Security Surveillance	2010 IEEE 71st Vehicular Technology Conference	10.1109/VETECS.2010.5494172	IEEE	FALSE	FALSE
2013	M. Langerwisch; T. Wittmann; S. Thamke; T. Remmersmann; A. Tiderko; B. Wagner	Heterogeneous teams of unmanned ground and aerial robots for reconnaissance and surveillance - A field experiment	2013 IEEE International Symposium on Safety, Security, and Rescue Robotics (SSRR)	10.1109/SSRR.2013.6719320	IEEE	FALSE	FALSE
2013	T. A. Salh; M. Z. Nayef	Intelligent surveillance robot	2013 International Conference on Electrical Communication, Computer, Power, and Control Engineering (ICECCPCE)	10.1109/ICECCPCE.2013.6998745	IEEE	FALSE	FALSE
2019	M. Brown; K. Fieldhouse; E. Swears; P. Tunison; A. Romlein; A. Hoogs	Multi-Modal Detection Fusion on a Mobile UGV for Wide-Area, Long-Range Surveillance	2019 IEEE Winter Conference on Applications of Computer Vision (WACV)	10.1109/WACV.2019.00207	IEEE	FALSE	FALSE
2013	A. Roy	ATM Communications beyond NextGen: Integrated communication, navigation and surveillance (ICNS) conference	2013 Integrated Communications, Navigation and Surveillance Conference (ICNS)	10.1109/ICNSurv.2013.6548580	IEEE	FALSE	FALSE
2019	F. Porikli; L. S. Davis; Q. Wang; Y. Li; C. Regazzoni	Introduction to the Special Section on Deep Learning for Visual Surveillance	IEEE Transactions on Circuits and Systems for Video Technology	10.1109/TCSVT.2019.2936084	IEEE	FALSE	FALSE
2014	S. Cass	Data flow: Vodafone reveals phone monitoring numbers - but many nations ban statistics on surveillance	IEEE Spectrum	10.1109/MSPEC.2014.6866445	IEEE	FALSE	FALSE
2020	Baracchini C, Pieroni A, Viaro F, Cianci V, Cattelan AM, Tiberio I, Munari M, Causin F.	Acute stroke management pathway during Coronavirus-19 pandemic	Neurol Sci. 2020 May;41(5):1003-1005. doi: 10.1007/s10072-020-04375-9. Epub 2020 Apr 9.	32270359	PubMed	FALSE	FALSE
2020	Canova V, Lederer Schläpfer H, Piso RJ, Droll A, Fenner L, Hoffmann T, Hoffmann M.	Transmission risk of SARS-CoV-2 to healthcare workers -observational results of a primary care hospital contact tracing	Swiss Med Wkly. 2020 Apr 25;150:w20257. doi: 10.4414/smw.2020.20257. eCollection 2020 Apr 20.	32333603	PubMed	FALSE	FALSE
2020	Abeler J, Bäcker M, Buermeyer U, Zillessen H.	COVID-19 Contact Tracing and Data Protection Can Go Together	JMIR Mhealth Uhealth. 2020 Apr 20;8(4):e19359. doi: 10.2196/19359.	32294052	PubMed	TRUE	TRUE
2020	Ekong I, Chukwu E, Chukwu M.	COVID-19 Mobile Positioning Data Contact Tracing and Patient Privacy Regulations: Exploratory Search of Global Response Strategies and the Use of Digital Tools in Nigeria	JMIR Mhealth Uhealth. 2020 Apr 27;8(4):e19139. doi: 10.2196/19139.	32310817	PubMed	TRUE	FALSE
2020	Vokinger KN, Nittas V, Witt CM, Fabrikant SI, von Wyl V.	Digital health and the COVID-19 epidemic: an assessment framework for apps from an epidemiological and legal perspective	Swiss Med Wkly. 2020 May 17;150:w20282. doi: 10.4414/smw.2020.20282. eCollection 2020 May 4.	32418194	PubMed	TRUE	FALSE
2020	Parker MJ, Fraser C, Abeler-Dörner L, Bonsall D.	Ethics of instantaneous contact tracing using mobile phone apps in the control of the COVID-19 pandemic	J Med Ethics. 2020 May 4:medethics-2020-106314. doi: 10.1136/medethics-2020-106314. Online ahead of print.	32366705	PubMed	TRUE	FALSE
2020	Wang S, Ding S, Xiong L.	A New System for Surveillance and Digital Contact Tracing for COVID-19: Spatiotemporal Reporting Over Network and GPS	JMIR Mhealth Uhealth. 2020 Jun 10;8(6):e19457. doi: 10.2196/19457.	32499212	PubMed	TRUE	TRUE
2020	Hong Z, Li N, Li D, Li J, Li B, Xiong W, Lu L, Li W, Zhou D.	Telemedicine During the COVID-19 Pandemic: Experiences From Western China	J Med Internet Res. 2020 May 8;22(5):e19577. doi: 10.2196/19577.	32349962	PubMed	FALSE	FALSE
2020	Swennen GRJ, Pottel L, Haers PE.	Custom-made 3D-printed face masks in case of pandemic crisis situations with a lack of commercially available FFP2/3 masks	Int J Oral Maxillofac Surg. 2020 May;49(5):673-677. doi: 10.1016/j.ijom.2020.03.015. Epub 2020 Apr 2.	32265088	PubMed	FALSE	FALSE
2020	Banskota S, Healy M, Goldberg EM.	15 Smartphone Apps for Older Adults to Use While in Isolation During the COVID-19 Pandemic	West J Emerg Med. 2020 Apr 14;21(3):514-525. doi: 10.5811/westjem.2020.4.47372.	32302279	PubMed	FALSE	FALSE
2020	Ho HJ, Zhang ZX, Huang Z, Aung AH, Lim WY, Chow A.	Use of a Real-Time Locating System for Contact Tracing of Health Care Workers During the COVID-19 Pandemic at an Infectious Disease Center in Singapore: Validation Study	J Med Internet Res. 2020 May 26;22(5):e19437. doi: 10.2196/19437.	32412416	PubMed	FALSE	FALSE
2020	Boukhris M, Hillani A, Moroni F, Annabi MS, Addad F, Ribeiro MH, Mansour S, Zhao X, Ybarra LF, Abbate A, Vilca LM, Azzalini L.	Cardiovascular Implications of the COVID-19 Pandemic: AÂ Global Perspective	Can J Cardiol. 2020 May 16:S0828-282X(20)30464-5. doi: 10.1016/j.cjca.2020.05.018. Online ahead of print.	32425328	PubMed	FALSE	FALSE
2020	Grossman SN, Han SC, Balcer LJ, Kurzweil A, Weinberg H, Galetta SL, Busis NA.	Rapid implementation of virtual neurology in response to the COVID-19 pandemic	Neurology. 2020 Jun 16;94(24):1077-1087. doi: 10.1212/WNL.0000000000009677. Epub 2020 May 1.	32358217	PubMed	FALSE	FALSE
2020	Chan AT, Drew DA, Nguyen LH, Joshi AD, Ma W, Guo CG, Lo CH, Mehta RS, Kwon S, Sikavi DR, Magicheva-Gupta MV, Fatehi ZS, Flynn JJ, Leonardo BM, Albert CM, Andreotti G, Beane-Freeman LE, Balasubramanian BA, Brownstein JS, Bruinsma F, Cowan AN, Deka A, Ernst ME, Figueiredo JC, Franks PW, Gardner CD, Ghobrial IM, Haiman CA, Hall JE, Deming-Halverson SL, Kirpach B, Lacey JV Jr, Marchand LL, Marinac CR…	The COronavirus Pandemic Epidemiology (COPE) Consortium: A Call to Action	Cancer Epidemiol Biomarkers Prev. 2020 May 5. doi: 10.1158/1055-9965.EPI-20-0606. Online ahead of print.	32371551	PubMed	TRUE	TRUE
2020	Kim SI, Lee JY.	Walk-Through Screening Center for COVID-19: an Accessible and Efficient Screening System in a Pandemic Situation	J Korean Med Sci. 2020 Apr 20;35(15):e154. doi: 10.3346/jkms.2020.35.e154.	32301300	PubMed	FALSE	FALSE
2020	Gong M, Liu L, Sun X, Yang Y, Wang S, Zhu H.	Cloud-Based System for Effective Surveillance and Control of COVID-19: Useful Experiences From Hubei, China	J Med Internet Res. 2020 Apr 22;22(4):e18948. doi: 10.2196/18948.	32287040	PubMed	FALSE	FALSE
2020	Amerio A, Bianchi D, Santi F, Costantini L, Odone A, Signorelli C, Costanza A, Serafini G, Amore M, Aguglia A.	Covid-19 pandemic impact on mental health: a web-based cross-sectional survey on a sample of Italian general practitioners	Acta Biomed. 2020 May 11;91(2):83-88. doi: 10.23750/abm.v91i2.9619.	32420931	PubMed	FALSE	FALSE
2020	Nagra M, Vianya-Estopa M, Wolffsohn JS.	Could telehealth help eye care practitioners adapt contact lens services during the COVID-19 pandemic?	Cont Lens Anterior Eye. 2020 Jun;43(3):204-207. doi: 10.1016/j.clae.2020.04.002. Epub 2020 Apr 18.	32336578	PubMed	FALSE	FALSE
2020	Iyengar K, Upadhyaya GK, Vaishya R, Jain V.	COVID-19 and applications of smartphone technology in the current pandemic	Diabetes Metab Syndr. 2020 May 26;14(5):733-737. doi: 10.1016/j.dsx.2020.05.033. Online ahead of print.	32497963	PubMed	FALSE	FALSE
2020	Huang Q, Liu G, Wang J, Duan T, Feng Y, Lin X, Zhu Y, Wang H, Cui Y, He S, Zhu Y, Li P, Rong L, Liu Y.	Control measures to prevent Coronavirus disease 2019 ï¼ˆCOVID-19ï¼‰pandemic in endoscopy centers: a multi-centre study	Dig Endosc. 2020 May 30:10.1111/den.13755. doi: 10.1111/den.13755. Online ahead of print.	32473036	PubMed	FALSE	FALSE
2020	Aleta A, Martin-Corral D, Pastore Y Piontti A, Ajelli M, Litvinova M, Chinazzi M, Dean NE, Halloran ME, Longini IM, Merler S, Pentland A, Vespignani A, Moro E, Moreno Y.	Modeling the impact of social distancing, testing, contact tracing and household quarantine on second-wave scenarios of the COVID-19 epidemic	medRxiv. 2020 May 18:2020.05.06.20092841. doi: 10.1101/2020.05.06.20092841. Preprint.	32511536	PubMed	FALSE	FALSE
2020	Cheng P, Xia G, Pang P, Wu B, Jiang W, Li YT, Wang M, Ling Q, Chang X, Wang J, Dai X, Lin X, Bi X.	COVID-19 Epidemic Peer Support and Crisis Intervention Via Social Media	Community Ment Health J. 2020 Jul;56(5):786-792. doi: 10.1007/s10597-020-00624-5. Epub 2020 May 6.	32378126	PubMed	FALSE	FALSE
2020	Hoopes S, Pham T, Lindo FM, Antosh DD.	Home Surgical Skill Training Resources for Obstetrics and Gynecology Trainees During a Pandemic	Obstet Gynecol. 2020 Apr 29:10.1097/AOG.0000000000003931. doi: 10.1097/AOG.0000000000003931. Online ahead of print.	32355132	PubMed	FALSE	FALSE
2020	Fontanella MM, Saraceno G, Lei T, Bederson JB, You N, Rubiano AM, Hutchinson P, Wiemeijer-Timmer F, Servadei F.	Neurosurgical activity during COVID-19 pandemic: an expert opinion from China, South Korea, Italy, United Stated of America, Colombia and United Kingdom	J Neurosurg Sci. 2020 Apr 29. doi: 10.23736/S0390-5616.20.04994-2. Online ahead of print.	32347685	PubMed	FALSE	FALSE
2020	Krznarić Å½, Bender DV, Laviano A, Cuerda C, Landi F, Monteiro R, Pirlich M, Barazzoni R.	A simple remote nutritional screening tool and practical guidance for nutritional care in primary practice during the COVID-19 pandemic	Clin Nutr. 2020 May 15. doi: 10.1016/j.clnu.2020.05.006. Online ahead of print.	32425292	PubMed	FALSE	FALSE
2020	Wu T, Hu E, Zeng W, Zhang H, Xue X, Ma J.	Unprecedented action has been taken to contain the epidemic of coronavirus disease 2019 in China	Zhong Nan Da Xue Xue Bao Yi Xue Ban. 2020 Mar 28;45(3):334-337. doi: 10.11817/j.issn.1672-7347.2020.200103.	32386027	PubMed	FALSE	FALSE
2020	Farouque A, Walker R, Erbas B.	Thunderstorm Asthma Epidemic-A Systematic Review of the General Practice Perspective	Int J Environ Res Public Health. 2020 May 27;17(11):E3796. doi: 10.3390/ijerph17113796.	32471129	PubMed	FALSE	FALSE
2020	Rajasekaran K.	Access to Telemedicine-Are We Doing All That We Can during the COVID-19 Pandemic?	Otolaryngol Head Neck Surg. 2020 May 5:194599820925049. doi: 10.1177/0194599820925049. Online ahead of print.	32366162	PubMed	FALSE	FALSE
2020	Thomas JD, Leiter RE, Abrahm JL, Shameklis JC, Kiser SB, Gelfand SL, Sciacca KR, Reville B, Siegert CA, Zhang H, Lai L, Sato R, Smith LN, Kamdar MM, Greco L, Lee KA, Tulsky JA, Lawton AJ.	Development of a Palliative Care Toolkit for the COVID-19 Pandemic	J Pain Symptom Manage. 2020 May 23:S0885-3924(20)30425-5. doi: 10.1016/j.jpainsymman.2020.05.021. Online ahead of print.	32454184	PubMed	FALSE	FALSE
2020	Yin K, Pandian V, Kadimisetty K, Zhang X, Ruiz C, Cooper K, Liu C.	Real-time Colorimetric Quantitative Molecular Detection of Infectious Diseases on Smartphone-based Diagnostic Platform	Sci Rep. 2020 Jun 2;10(1):9009. doi: 10.1038/s41598-020-65899-w.	32488061	PubMed	FALSE	FALSE
2020	Sim WY, Ooi CC, Chen RC, Bakar RA, Tan CC, Heng AL, Aw LP.	How to safely and sustainably reorganise a large general radiography service facing the COVID-19 pandemic	Radiography (Lond). 2020 May 15. doi: 10.1016/j.radi.2020.05.001. Online ahead of print.	32419769	PubMed	FALSE	FALSE
2020	Li TT, Ding SJ, He JC, Zhang SQ, Wang TP, Wang H, Gao FH.	[Endemic situation of schistosomiasis in national surveillance sites of Anhui Province from 2015 to 2018]	Zhongguo Xue Xi Chong Bing Fang Zhi Za Zhi. 2020 Apr 29;32(3):301-303. doi: 10.16250/j.32.1374.2020028.	32468795	PubMed	FALSE	FALSE
2020	Delen D, Eryarsoy E, Davazdahemami B.	No Place Like Home: Cross-National Data Analysis of the Efficacy of Social Distancing During the COVID-19 Pandemic	JMIR Public Health Surveill. 2020 May 28;6(2):e19862. doi: 10.2196/19862.	32434145	PubMed	FALSE	FALSE
2020	Inkster B, O'Brien R, Selby E, Joshi S, Subramanian V, Kadaba M, Schroeder K, Godson S, Comley K, Volmer SJ, Mateen BA.	Digital health management during and beyond the COVID-19 pandemic: Opportunities, barriers, and recommendations	JMIR Ment Health. 2020 Jun 1. doi: 10.2196/19246. Online ahead of print.	32484783	PubMed	FALSE	FALSE
2020	Huckins JF, DaSilva AW, Wang W, Hedlund E, Rogers C, Nepal SK, Wu J, Obuchi M, Murphy EI, Meyer ML, Wagner DD, Holtzheimer PE, Campbell AT.	Mental Health and Behavior During the Early Phases of the COVID-19 Pandemic: A Longitudinal Mobile Smartphone and Ecological Momentary Assessment Study in College Students	J Med Internet Res. 2020 Jun 9. doi: 10.2196/20185. Online ahead of print.	32519963	PubMed	FALSE	FALSE
2020	Marcus JL, Sewell WC, Balzer LB, Krakower DS.	Artificial Intelligence and Machine Learning for HIV Prevention: Emerging Approaches to Ending the Epidemic	Curr HIV/AIDS Rep. 2020 Jun;17(3):171-179. doi: 10.1007/s11904-020-00490-6.	32347446	PubMed	FALSE	FALSE
2020	Yan Z.	Unprecedented pandemic, unprecedented shift, and unprecedented opportunity	Hum Behav Emerg Technol. 2020 Apr 6:10.1002/hbe2.192. doi: 10.1002/hbe2.192. Online ahead of print.	32427197	PubMed	FALSE	FALSE
2020	Shenoy P, Ahmed S, Paul A, Skaria TG, Joby J, Alias B.	Switching to teleconsultation for rheumatology in the wake of the COVID-19 pandemic: feasibility and patient response in India	Clin Rheumatol. 2020 May 30:1-6. doi: 10.1007/s10067-020-05200-6. Online ahead of print.	32474883	PubMed	FALSE	FALSE
2020	RodrÃ­guez S, Sanz AM, Llano G, Navarro A, Parra-Lara LG, Krystosik AR, Rosso F.	Acceptability and usability of a mobile application for management and surveillance of vector-borne diseases in Colombia: An implementation study	PLoS One. 2020 May 29;15(5):e0233269. doi: 10.1371/journal.pone.0233269. eCollection 2020.	32469894	PubMed	FALSE	FALSE
2020	Owens MD, Lloyd ML, Brady TM, Gross R.	Assessment of the Angolan (CHERRT) Mobile Laboratory Curriculum for Disaster and Pandemic Response	West J Emerg Med. 2020 Apr 13;21(3):526-531. doi: 10.5811/westjem.2020.4.47385.	32302277	PubMed	FALSE	FALSE
2020	Hohl SD, Shankaran V, Bell-Brown A, Issaka RB.	Text Message Preferences for Surveillance Colonoscopy Reminders Among Colorectal Cancer Survivors	Health Educ Behav. 2020 May 25:1090198120925413. doi: 10.1177/1090198120925413. Online ahead of print.	32449386	PubMed	FALSE	FALSE
2020	Ye Q, Zhou J, Wu H.	Using Information Technology to Manage the COVID-19 Pandemic: Development of a Technical Framework Based on Practical Experience in China	JMIR Med Inform. 2020 Jun 8;8(6):e19515. doi: 10.2196/19515.	32479411	PubMed	FALSE	FALSE
2020	Yahia AIO.	Management of blood supply and demand during the COVID-19 pandemic in King Abdullah Hospital, Bisha, Saudi Arabia	Transfus Apher Sci. 2020 Jun 4:102836. doi: 10.1016/j.transci.2020.102836. Online ahead of print.	32522473	PubMed	FALSE	FALSE
2020	Lecky DM, Granier S, Allison R, Verlander NQ, Collin SM, McNulty CAM.	Infectious Disease and Primary Care Research-What English General Practitioners Say They Need	Antibiotics (Basel). 2020 May 20;9(5):265. doi: 10.3390/antibiotics9050265.	32443700	PubMed	FALSE	FALSE
2020	Valls J, TobÃ­as A, Satorra P, TebÃ© C.	[COVID19-Tracker: a shiny app to analise data on SARS-CoV-2 epidemic in Spain]	Gac Sanit. 2020 Apr 27:S0213-9111(20)30085-6. doi: 10.1016/j.gaceta.2020.04.002. Online ahead of print.	32417117	PubMed	FALSE	FALSE
2020	Collecchia G.	[Digital contact tracing: the network of integrated bodies.]	Recenti Prog Med. 2020 Apr;111(4):188-191. doi: 10.1701/3347.33178.	32319437	PubMed	TRUE	FALSE
2020	Attipoe-Dorcoo S, Delgado R, Gupta A, Bennet J, Oriol NE, Jain SH.	Mobile health clinic model in the COVID-19 pandemic: lessons learned and opportunities for policy changes and innovation	Version 2. Int J Equity Health. 2020 May 19;19(1):73. doi: 10.1186/s12939-020-01175-7.	32429920	PubMed	FALSE	FALSE
2020	Zhu H, Podesva P, Liu X, Zhang H, Teply T, Xu Y, Chang H, Qian A, Lei Y, Li Y, Niculescu A, Iliescu C, Neuzil P.	IoT PCR for pandemic disease detection and its spread monitoring	Sens Actuators B Chem. 2020 Jan 15;303:127098. doi: 10.1016/j.snb.2019.127098. Epub 2019 Sep 11.	32288256	PubMed	FALSE	FALSE
2020	Sakib MN, Butt ZA, Morita PP, Oremus M, Fong GT, Hall PA.	Considerations for an Individual-Level Population Notification System for Pandemic Response: A Review and Prototype	J Med Internet Res. 2020 Jun 5;22(6):e19930. doi: 10.2196/19930.	32484443	PubMed	TRUE	FALSE
2020	Hoti K, Jakupi A, Hetemi D, Raka D, Hughes J, Desselle S.	Provision of community pharmacy services during COVID-19 pandemic: a cross sectional study of community pharmacists' experiences with preventative measures and sources of information	Int J Clin Pharm. 2020 Jun 11:1-10. doi: 10.1007/s11096-020-01078-1. Online ahead of print.	32524513	PubMed	FALSE	FALSE
2020	Hu B, Qiu J, Chen H, Tao V, Wang J, Lin H.	First, second and potential third generation spreads of the COVID-19 epidemic in mainland China: an early exploratory study incorporating location-based service data of mobile devices	Int J Infect Dis. 2020 May 17;96:489-495. doi: 10.1016/j.ijid.2020.05.048. Online ahead of print.	32425632	PubMed	FALSE	FALSE
2020	Turner P, Ashley EA, Celhay OJ, Douangnouvong A, Hamers RL, Ling CL, Lubell Y, Miliya T, Roberts T, Soputhy C, Ngoc Thach P, Vongsouvath M, Waithira N, Wannapinij P, van Doorn HR.	ACORN (A Clinically-Oriented Antimicrobial Resistance Surveillance Network): a pilot protocol for case based antimicrobial resistance surveillance	Version 2. Wellcome Open Res. 2020 Jun 1;5:13. doi: 10.12688/wellcomeopenres.15681.2. eCollection 2020.	32509968	PubMed	FALSE	FALSE
2020	Nardini S, Sanguinetti CM, De Benedetto F, Baccarani C, Del Donno M, Polverino M, Annesi-Maesano I.	SARS-CoV-2 pandemic in Italy: ethical and organizational considerations	Multidiscip Respir Med. 2020 May 25;15(1):672. doi: 10.4081/mrm.2020.672. eCollection 2020 Jan 28.	32499910	PubMed	FALSE	FALSE
2020	Leal Neto O, Cruz O, Albuquerque J, Nacarato de Sousa M, Smolinski M, Pessoa Cesse EÃ‚, Libel M, Vieira de Souza W.	Participatory Surveillance Based on Crowdsourcing During the Rio 2016 Olympic Games Using the Guardians of Health Platform: Descriptive Study	JMIR Public Health Surveill. 2020 Apr 7;6(2):e16119. doi: 10.2196/16119.	32254042	PubMed	TRUE	TRUE
2020	Blackhall KK, Downie IP, Ramchandani P, Kusanale A, Walsh S, Srinivasan B, Shields H, Brennan PA, Singh RP.	Provision of Emergency Maxillofacial Service During the COVID-19 Pandemic : A Collaborative Five Centre UK Study	Br J Oral Maxillofac Surg. 2020 May 25:S0266-4356(20)30241-2. doi: 10.1016/j.bjoms.2020.05.020. Online ahead of print.	32482348	PubMed	FALSE	FALSE
2020	Bao H, Cao B, Tang W.	Digital Media's Role in COVID-19 Pandemic	JMIR Mhealth Uhealth. 2020 Jun 11. doi: 10.2196/20156. Online ahead of print.	32530817	PubMed	FALSE	FALSE
2020	Monamele CG, Messanga Essengue LL, Ripa Njankouo M, Munshili Njifon HL, Tchatchueng J, Tejiokem MC, Njouom R.	Evaluation of a mobile health approach to improve the Early Warning System of influenza surveillance in Cameroon	Influenza Other Respir Viruses. 2020 May 14. doi: 10.1111/irv.12747. Online ahead of print.	32410384	PubMed	FALSE	FALSE
2020	Tom-Aba D, Silenou BC, Doerrbecker J, Fourie C, Leitner C, Wahnschaffe M, Strysewske M, Arinze CC, Krause G.	The Surveillance Outbreak Response Management and Analysis System (SORMAS): Digital Health Global Goods Maturity Assessment	JMIR Public Health Surveill. 2020 Apr 29;6(2):e15860. doi: 10.2196/15860.	32347809	PubMed	FALSE	FALSE
2020	Iacobucci G.	Sixty seconds on . . . the contact tracing app	BMJ. 2020 May 4;369:m1818. doi: 10.1136/bmj.m1818.	32366498	PubMed	FALSE	FALSE
2020	Komenda M, Bulhart V, Karolyi M, JarkovskÃ½ J, MuÅ¾Ã­k J, MÃ¡jek O, Å najdrovÃ¡ L, RÅ¯Å¾iÄkovÃ¡ P, RÃ¡Å¾ovÃ¡ J, Prymula R, MackovÃ¡ B, BÅ™ezovskÃ½ P, Marounek J, ÄŒernÃ½ V, DuÅ¡ek L.	Complex Reporting of the COVID-19 Epidemic in the Czech Republic: Use of an Interactive Web-Based App in Practice	J Med Internet Res. 2020 May 27;22(5):e19367. doi: 10.2196/19367.	32412422	PubMed	FALSE	FALSE
2020	Possenti L, Savini L, Conte A, D'Alterio N, Danzetta ML, Di Lorenzo A, Nardoia M, Migliaccio P, Tora S, Dalla Villa P.	A New Information System for the Management of Non-Epidemic Veterinary Emergencies	Animals (Basel). 2020 Jun 5;10(6):E983. doi: 10.3390/ani10060983.	32517100	PubMed	FALSE	FALSE
2020	Arneson SL, Tucker SJ, Mercier M, Singh J.	Answering the Call: Impact of Tele-ICU Nurses During the COVID-19 Pandemic	Crit Care Nurse. 2020 May 28:e1-e7. doi: 10.4037/ccn2020126. Online ahead of print.	32464662	PubMed	FALSE	FALSE
2020	Vandoros S.	Excess mortality during the Covid-19 pandemic: Early evidence from England and Wales	Soc Sci Med. 2020 Jun 1;258:113101. doi: 10.1016/j.socscimed.2020.113101. Online ahead of print.	32521411	PubMed	FALSE	FALSE
2020	Johnson CD, Green BN, Konarski-Hart KK, Hewitt EG, Napuli JG, Foshee WK, Brown JW, Kopansky-Giles D, Stuber KJ, Lerede C, Charlton ST, Field JR, Botelho MB, Da Silva KL, TÃ¸nner G, Yap TB, Gkolfinopoulos VS, Quintero G, Agaoglu MH.	Response of Practicing Chiropractors during the Early Phase of the COVID-19 Pandemic: A Descriptive Report	J Manipulative Physiol Ther. 2020 Jun 13:S0161-4754(20)30122-6. doi: 10.1016/j.jmpt.2020.05.001. Online ahead of print.	32546381	PubMed	FALSE	FALSE
2020	von Glinski A, Ishak B, Elia CJ, Goodmanson R, Pierre C, Norvell DC, Ansari D, Brune P, Oskouian RJ, Chapman JR.	Emerging Insight in the Use of an Active Post Discharge Surveillance Program in Spine Surgery: A Retrospective Pilot Study	World Neurosurg. 2020 Apr 14:S1878-8750(20)30656-2. doi: 10.1016/j.wneu.2020.03.185. Online ahead of print.	32302730	PubMed	FALSE	FALSE
2020	Lapostolle F, Goix L, Vianu I, Chanzy E, De Stefano C, Gorlicki J, Petrovic T, Adnet F.	COVID-19 epidemic in the Seine-Saint-Denis Department of Greater Paris: one month and three waves for a tsunami	Eur J Emerg Med. 2020 Jun 8. doi: 10.1097/MEJ.0000000000000723. Online ahead of print.	32516161	PubMed	FALSE	FALSE
2020	Liu T, Meyerhoff J, Mohr DC, Ungar LH, Kording KP.	COVID-19 pandemic: every day feels like a weekday to most	medRxiv. 2020 May 18:2020.05.11.20098228. doi: 10.1101/2020.05.11.20098228. Preprint.	32511551	PubMed	FALSE	FALSE
2020	Ming DK, Sorawat S, Chanh HQ, Nhat PTH, Yacoub S, Georgiou P, Holmes AH.	Continuous physiological monitoring using wearable technology to inform individual management of infectious diseases, public health and outbreak responses	Int J Infect Dis. 2020 Jun 1:S1201-9712(20)30393-3. doi: 10.1016/j.ijid.2020.05.086. Online ahead of print.	32497806	PubMed	TRUE	FALSE
2020	Feng LS, Dong ZJ, Yan RY, Wu XQ, Zhang L, Ma J, Zeng Y.	Psychological distress in the shadow of the COVID-19 pandemic: Preliminary development of an assessment scale	Psychiatry Res. 2020 Jun 8;291:113202. doi: 10.1016/j.psychres.2020.113202. Online ahead of print.	32535511	PubMed	FALSE	FALSE
2020	Li GP, Yu XL, Wu X, Zhao ZY, Xia M, Deng Y, Zhang J, Luo ZH, Mao W, Jiang Q, Wang J.	[Endemic situation of schistosomiasis in national surveillance sites of Hunan Province from 2015 to 2019]	Zhongguo Xue Xi Chong Bing Fang Zhi Za Zhi. 2020 May 7;32(3):242-247. doi: 10.16250/j.32.1374.2020059.	32468785	PubMed	FALSE	FALSE
2020	Capozzo R, Zoccolella S, Musio M, Barone R, Accogli M, Logroscino G.	Telemedicine is a useful tool to deliver care to patients with Amyotrophic Lateral Sclerosis during COVID-19 pandemic: results from Southern Italy	Amyotroph Lateral Scler Frontotemporal Degener. 2020 Jun 12:1-7. doi: 10.1080/21678421.2020.1773502. Online ahead of print.	32530314	PubMed	FALSE	FALSE
2020	Bevington P, Gartman R, Botelho DJ, Crawford R, Packer M, Fromhold TM, Chalupczak W.	Object surveillance with radio-frequency atomic magnetometers	Rev Sci Instrum. 2020 May 1;91(5):055002. doi: 10.1063/1.5145251.	32486710	PubMed	FALSE	FALSE
2020	Saleem JJ, Read JM, Loehr BM, Frisbee KL, Wilck NR, Murphy JJ, Vetter BM, Herout J.	Veterans' Response to an Automated Text Messaging Protocol During the COVID-19 Pandemic	J Am Med Inform Assoc. 2020 May 29:ocaa122. doi: 10.1093/jamia/ocaa122. Online ahead of print.	32470974	PubMed	TRUE	FALSE
2020	Nguyen KH, Smith AC, Armfield NR, Bensink M, Scuffham PA.	Correction: Cost-effectiveness analysis of a mobile ear screening and surveillance service versus an outreach screening, surveillance and surgical service for indigenous children in Australia	PLoS One. 2020 Jun 5;15(6):e0234021. doi: 10.1371/journal.pone.0234021. eCollection 2020.	32502159	PubMed	FALSE	FALSE
2020	Motta ACF, Rodrigues KRDH.	Could we benefit from oral self-examination during the COVID-19 pandemic?	Oral Oncol. 2020 Jun 4:104840. doi: 10.1016/j.oraloncology.2020.104840. Online ahead of print.	32532670	PubMed	FALSE	FALSE
2020	Brigo F, Bonavita S, Leocani L, Tedeschi G, Lavorgna L; Digital Technologies, Web and Social Media Study Group of the Italian Society of Neurology.	Telemedicine and the challenge of epilepsy management at the time of COVID-19 pandemic	Epilepsy Behav. 2020 May 15;110:107164. doi: 10.1016/j.yebeh.2020.107164. Online ahead of print.	32480303	PubMed	FALSE	FALSE
2020	Oliver N, Lepri B, Sterly H, Lambiotte R, Deletaille S, De Nadai M, LetouzÃ© E, Salah AA, Benjamins R, Cattuto C, Colizza V, de Cordes N, Fraiberger SP, Koebe T, Lehmann S, Murillo J, Pentland A, Pham PN, Pivetta F, Saramäki J, Scarpino SV, Tizzoni M, Verhulst S, Vinck P.	Mobile phone data for informing public health actions across the COVID-19 pandemic life cycle	Sci Adv. 2020 Jun 5;6(23):eabc0764. doi: 10.1126/sciadv.abc0764. eCollection 2020 Jun.	32548274	PubMed	FALSE	FALSE
2020	Finazzi F, FassÃ² A.	The impact of the Covid-19 pandemic on Italian mobility	Signif (Oxf). 2020 Jun;17(3):17-18. doi: 10.1111/1740-9713.01400. Epub 2020 May 27.	32536953	PubMed	FALSE	FALSE
2020	Wallis N, Gust C, Porter E, Gilchrist N, Amaral A.	Implementation of field hospital pharmacy services during the COVID-19 pandemic	Am J Health Syst Pharm. 2020 Jun 15:zxaa211. doi: 10.1093/ajhp/zxaa211. Online ahead of print.	32539128	PubMed	FALSE	FALSE
2020	E. HernÃ¡ndez-Orallo; P. Manzoni; C. T. Calafate; J. Cano	Evaluating How Smartphone Contact Tracing Technology Can Reduce the Spread of Infectious Diseases: The Case of COVID-19	IEEE Access	10.1109/ACCESS.2020.2998042	IEEE	TRUE	FALSE
2020	K. Michael; R. Abbas	Getting Behind COVID-19 Contact Trace Apps: The Google-Apple Partnership	IEEE Consumer Electronics Magazine	10.1109/MCE.2020.3002492	IEEE	TRUE	TRUE
2020	A. K. Tripathy; A. G. Mohapatra; S. P. Mohanty; E. Kougianos; A. M. Joshi; G. Das	EasyBand: A Wearable for Safety-Aware Mobility during Pandemic Outbreak	IEEE Consumer Electronics Magazine	10.1109/MCE.2020.2992034	IEEE	TRUE	TRUE
2020	R. Abbas; K. Michael	COVID-19 Contact Trace App Deployments: Learnings from Australia and Singapore	IEEE Consumer Electronics Magazine	10.1109/MCE.2020.3002490	IEEE	TRUE	TRUE
2020	T. Ahmed; A. T. Bin Nuruddin; A. B. Latif; S. S. Arnob; R. Rahman	A Real-Time Controlled Closed Loop IoT Based Home Surveillance System for Android using Firebase	2020 6th International Conference on Control, Automation and Robotics (ICCAR)	10.1109/ICCAR49639.2020.9108016	IEEE	FALSE	FALSE
2020	A. Sakakibara; T. Ushio	On-Line Supervisory Control for Surveillance under Partial Observation with scLTL Specifications	2020 ACM/IEEE 11th International Conference on Cyber-Physical Systems (ICCPS)	10.1109/ICCPS48487.2020.00028	IEEE	FALSE	FALSE
2020	H. Huang; A. V. Savkin; W. Ni	A Method for Covert Video Surveillance of a Car or a Pedestrian by an Autonomous Aerial Drone via Trajectory Planning	2020 6th International Conference on Control, Automation and Robotics (ICCAR)	10.1109/ICCAR49639.2020.9108036	IEEE	FALSE	FALSE
2020	X. Ding; D. Clifton; N. JI; N. H. Lovell; P. Bonato; W. Chen; X. Yu; Z. Xue; T. Xiang; X. Long; K. Xu; X. Jiang; Q. Wang; B. Yin; G. Feng; Y. Zhang	Wearable Sensing and Telehealth Technology with Potential Applications in the Coronavirus Pandemic	IEEE Reviews in Biomedical Engineering	10.1109/RBME.2020.2992838	IEEE	TRUE	FALSE
2020	G. A. Tadesse; T. Zhu; N. Le Nguyen Thanh; N. T. Hung; H. T. H. Duong; T. H. Khanh; P. V. Quang; D. D. Tran; L. M. Yen; R. V. Doorn; N. V. Hao; J. Prince; H. Javed; D. Kiyasseh; L. V. Tan; L. Thwaites; D. A. Clifton	Severity detection tool for patients with infectious disease	Healthcare Technology Letters	10.1049/htl.2019.0030	IEEE	FALSE	FALSE

## Sheet: Collected data
Basic information				Disease dimension	Technology dimension	Use case dimension				Data protection dimension
Title	Author	Journal	Year	Disease	Technology	Contact tracing	Outbreak Detection	Location-based Risk Assessment	Mobility Tracking	Geospatial anonymization	Temporal anonymization	Pseudonymization	Data minimization	Transparency	Consent
Warning and detection system for epidemic disease	M. Kim; J. Y. Lee; H. Kim	2016 International Conference on Information and Communication Technology Convergence (ICTC)	2016	Zika	GPS	FALSE	FALSE	TRUE	TRUE	FALSE	FALSE	FALSE	FALSE	FALSE	FALSE
COVID-19 Contact Trace App Deployments: Learnings from Australia and Singapore	R. Abbas; K. Michael	IEEE Consumer Electronics Magazine	2020	COVID-19	Bluetooth	TRUE	FALSE	FALSE	FALSE	FALSE	FALSE	TRUE	TRUE	FALSE	FALSE
COVID-19 Contact Tracing and Data Protection Can Go Together	Abeler J, Bäcker M, Buermeyer U, Zillessen H.	JMIR Mhealth Uhealth. 2020 Apr 20;8(4):e19359. doi: 10.2196/19359.	2020	COVID-19	Bluetooth	TRUE	FALSE	FALSE	FALSE	FALSE	FALSE	TRUE	FALSE	FALSE	FALSE
Quantifying SARS-CoV-2 transmission suggests epidemic control with digital contact tracing.	Ferretti L, Wymant C, Kendall M, Zhao L, Nurtay A, Abeler-DÃ¶rner L, Parker M, Bonsall D, Fraser C.	Science. 2020 Mar 31. pii: eabb6936. doi: 10.1126/science.abb6936. [Epub ahead of print]	2020	COVID-19	GPS + Code-Scanning	TRUE	FALSE	FALSE	FALSE	FALSE	FALSE	FALSE	FALSE	TRUE	TRUE
Getting Behind COVID-19 Contact Trace Apps: The Google-Apple Partnership	K. Michael; R. Abbas	IEEE Consumer Electronics Magazine	2020	COVID-19	Bluetooth	TRUE	FALSE	FALSE	FALSE	FALSE	FALSE	TRUE	FALSE	FALSE	FALSE
EasyBand: A Wearable for Safety-Aware Mobility during Pandemic Outbreak	A. K. Tripathy; A. G. Mohapatra; S. P. Mohanty; E. Kougianos; A. M. Joshi; G. Das	IEEE Consumer Electronics Magazine	2020	COVID-19	Bluetooth	TRUE	FALSE	FALSE	FALSE	FALSE	FALSE	FALSE	FALSE	FALSE	FALSE
A New System for Surveillance and Digital Contact Tracing for COVID-19: Spatiotemporal Reporting Over Network and GPS	Wang S, Ding S, Xiong L.	JMIR Mhealth Uhealth. 2020 Jun 10;8(6):e19457. doi: 10.2196/19457.	2020	COVID-19	GPS	TRUE	FALSE	FALSE	FALSE	FALSE	FALSE	FALSE	FALSE	FALSE	FALSE
Peer-to-Peer Contact Tracing: A Privacy-Preserving Smartphone Application.	Yasaka TM, Lehrich BM, Sahyouni R.	JMIR Public Health Surveill. 2020 Apr 1. doi: 10.2196/18936. [Epub ahead of print]	2020	COVID-19	Code-Scanning	TRUE	FALSE	FALSE	FALSE	FALSE	FALSE	TRUE	FALSE	FALSE	FALSE
A Smartphone Magnetometer-Based Diagnostic Test for Automatic Contact Tracing in Infectious Disease Epidemics	S. Jeong; S. Kuk; H. Kim	IEEE Access	2019	Generic	Magnetometer	TRUE	FALSE	FALSE	FALSE	TRUE	FALSE	FALSE	FALSE	FALSE	FALSE
Tracing infectious agents with mobile location information: A simple and effective countermeasure against epidemic risks	T. Okumura	2019 IEEE Global Humanitarian Technology Conference (GHTC)	2019	Generic	GSM + GPS	TRUE	FALSE	FALSE	FALSE	FALSE	FALSE	FALSE	TRUE	FALSE	FALSE
Co-location epidemic tracking on London public transports using low power mobile magnetometer	K. A. Nguyen; C. Watkins; Z. Luo	2017 International Conference on Indoor Positioning and Indoor Navigation (IPIN)	2017	Generic	Magnetometer	TRUE	FALSE	FALSE	FALSE	TRUE	FALSE	FALSE	FALSE	FALSE	FALSE
Measuring contact patterns with wearable sensors: methods, data characteristics and applications to data-driven simulations of infectious diseases.	Barrat A, Cattuto C, Tozzi AE, Vanhems P, Voirin N.	Clin Microbiol Infect. 2014 Jan;20(1):10-6. doi: 10.1111/1469-0691.12472. Review.	2014	Generic	Bluetooth	TRUE	FALSE	FALSE	FALSE	FALSE	FALSE	FALSE	FALSE	FALSE	FALSE
Epidemic contact tracing via communication traces.	Farrahi K, Emonet R, Cebrian M.	PLoS One. 2014 May 1;9(5):e95133. doi: 10.1371/journal.pone.0095133. eCollection 2014.	2014	Generic	Bluetooth, Phone logs (sms + calls)	TRUE	FALSE	FALSE	FALSE	FALSE	TRUE	FALSE	FALSE	FALSE	TRUE
Effective epidemic control and source tracing through mobile social sensing over WBANs	Z. Zhang; H. Wang; X. Lin; H. Fang; D. Xuan	2013 Proceedings IEEE INFOCOM	2013	Generic	Bluetooth	TRUE	FALSE	FALSE	FALSE	FALSE	FALSE	FALSE	FALSE	FALSE	FALSE
Assessing the utility of a smart thermometer and mobile application as a surveillance tool for influenza and influenza-like illness.	Ackley SF, Pilewski S, Petrovic VS, Worden L, Murray E, Porco TC.	Health Informatics J. 2020 Jan 23:1460458219897152. doi: 10.1177/1460458219897152. [Epub ahead of print]	2020	ILI	GPS + IP address geolocation	FALSE	TRUE	FALSE	FALSE	TRUE	TRUE	TRUE	FALSE	FALSE	FALSE
The COronavirus Pandemic Epidemiology (COPE) Consortium: A Call to Action	Chan AT, Drew DA, Nguyen LH, Joshi AD, Ma W, Guo CG, Lo CH, Mehta RS, Kwon S, Sikavi DR, Magicheva-Gupta MV, Fatehi ZS, Flynn JJ, Leonardo BM, Albert CM, Andreotti G, Beane-Freeman LE, Balasubramanian BA, Brownstein JS, Bruinsma F, Cowan AN, Deka A, Ernst ME, Figueiredo JC, Franks PW, Gardner CD, Ghobrial IM, Haiman CA, Hall JE, Deming-Halverson SL, Kirpach B, Lacey JV Jr, Marchand LL, Marinac CR…	Cancer Epidemiol Biomarkers Prev. 2020 May 5. doi: 10.1158/1055-9965.EPI-20-0606. Online ahead of print.	2020	COVID-19	Manually	FALSE	TRUE	FALSE	FALSE	FALSE	FALSE	TRUE	TRUE	FALSE	TRUE
Participatory Surveillance Based on Crowdsourcing During the Rio 2016 Olympic Games Using the Guardians of Health Platform: Descriptive Study	Leal Neto O, Cruz O, Albuquerque J, Nacarato de Sousa M, Smolinski M, Pessoa Cesse EÃ‚, Libel M, Vieira de Souza W.	JMIR Public Health Surveill. 2020 Apr 7;6(2):e16119. doi: 10.2196/16119.	2020	Generic	Not specified	FALSE	TRUE	FALSE	FALSE	FALSE	FALSE	FALSE	FALSE	FALSE	TRUE
The Fever Coach Mobile App for Participatory Influenza Surveillance in Children: Usability Study.	Kim M, Yune S, Chang S, Jung Y, Sa SO, Han HW.	JMIR Mhealth Uhealth. 2019 Oct 17;7(10):e14276. doi: 10.2196/14276.	2019	ILI	Not specified	FALSE	TRUE	FALSE	FALSE	FALSE	FALSE	FALSE	FALSE	FALSE	FALSE
A Smartphone-Driven Thermometer Application for Real-time Population- and Individual-Level Influenza Surveillance.	Miller AC, Singh I, Koehler E, Polgreen PM.	Clin Infect Dis. 2018 Jul 18;67(3):388-397. doi: 10.1093/cid/ciy073.	2018	ILI	GPS	FALSE	TRUE	TRUE	FALSE	FALSE	FALSE	FALSE	FALSE	FALSE	FALSE
Mobile based surveillance platform for detecting Zika virus among Spanish Delegates attending the Rio de Janeiro Olympic Games.	Rodriguez-Valero N, Luengo Oroz M, Cuadrado Sanchez D, Vladimirov A, Espriu M, Vera I, Sanz S, Gonzalez Moreno JL, MuÃ±oz J, Ledesma Carbayo MJ.	PLoS One. 2018 Aug 22;13(8):e0201943. doi: 10.1371/journal.pone.0201943. eCollection 2018.	2018	Zika	GPS	FALSE	TRUE	FALSE	FALSE	FALSE	FALSE	TRUE	FALSE	FALSE	FALSE
Saúde na Copa: The World's First Application of Participatory Surveillance for a Mass Gathering at FIFA World Cup 2014, Brazil.	Leal Neto O, Dimech GS, Libel M, de Souza WV, Cesse E, Smolinski M, Oliveira W, Albuquerque J.	JMIR Public Health Surveill. 2017 May 4;3(2):e26. doi: 10.2196/publichealth.7313.	2017	Generic	GPS + manual survey for contacts	FALSE	TRUE	FALSE	FALSE	FALSE	FALSE	FALSE	TRUE	FALSE	FALSE
A mobile health based smart hybrid epidemic surveillance system to support epidemic control programme in public health informatics	K. Navin; M. B. M. Krishnan; S. Lavanya; A. Shanthini	2017 International Conference on IoT and Application (ICIOT)	2017	Generic	Not specified	FALSE	TRUE	TRUE	FALSE	FALSE	FALSE	FALSE	FALSE	FALSE	FALSE
Performance of a Mobile Phone App-Based Participatory Syndromic Surveillance System for Acute Febrile Illness and Acute Gastroenteritis in Rural Guatemala.	Olson D, Lamb M, Lopez MR, Colborn K, Paniagua-Avila A, Zacarias A, Zambrano-Perilla R, RodrÃ­guez-Castro SR, Cordon-Rosales C, Asturias EJ.	J Med Internet Res. 2017 Nov 9;19(11):e368. doi: 10.2196/jmir.8041.	2017	Gastroenteritis	Manually	FALSE	TRUE	FALSE	FALSE	FALSE	FALSE	FALSE	FALSE	FALSE	FALSE
Will Participatory Syndromic Surveillance Work in Latin America? Piloting a Mobile Approach to Crowdsource Influenza-Like Illness Data in Guatemala.	Prieto JT, Jara JH, Alvis JP, Furlan LR, Murray CT, Garcia J, Benghozi PJ, Kaydos-Daniels SC.	JMIR Public Health Surveill. 2017 Nov 14;3(4):e87. doi: 10.2196/publichealth.8610.	2017	ILI	Manually	FALSE	TRUE	FALSE	FALSE	FALSE	FALSE	FALSE	FALSE	FALSE	FALSE
A 21st century approach to tackling dengue: Crowdsourced surveillance, predictive mapping and tailored communication.	Lwin MO, Vijaykumar S, Fernando ON, Cheong SA, Rathnayake VS, Lim G, Theng YL, Chaudhuri S, Foo S.	Acta Trop. 2014 Feb;130:100-7. doi: 10.1016/j.actatropica.2013.09.021. Epub 2013 Oct 23.	2014	Dengue	GPS + manual selection	FALSE	TRUE	FALSE	FALSE	FALSE	FALSE	FALSE	FALSE	FALSE	FALSE
Construction of syndromic surveillance using a web-based daily questionnaire for health and its application at the G8 Hokkaido Toyako Summit meeting.	Sugiura H, Ohkusa Y, Akahane M, Sugahara T, Okabe N, Imamura T.	Epidemiol Infect. 2010 Oct;138(10):1493-502. doi: 10.1017/S095026880999149X. Epub 2010 Jan 13.	2010	Generic	Manually	FALSE	TRUE	FALSE	FALSE	FALSE	FALSE	FALSE	FALSE	FALSE	FALSE
Using GPS technology to quantify human mobility, dynamic contacts and infectious disease dynamics in a resource-poor urban environment.	Vazquez-Prokopec GM, Bisanzio D, Stoddard ST, Paz-Soldan V, Morrison AC, Elder JP, Ramirez-Paredes J, Halsey ES, Kochel TJ, Scott TW, Kitron U.	PLoS One. 2013;8(4):e58802. doi: 10.1371/journal.pone.0058802. Epub 2013 Apr 8.	2013	Generic	GPS	FALSE	FALSE	FALSE	TRUE	FALSE	FALSE	FALSE	FALSE	FALSE	FALSE
